# Supplementary material for: trans-Diaqua­bis­[5-(pyridine-3-carboxamido)­tetra­zolido-κ2 O,N 1]zinc dihydrate
Source: Acta Crystallogr Sect E Struct Rep Online. 2012 Apr 21;68(Pt 5):m653–4. doi: 10.1107/S1600536812014997 (PMC3344374; doi:10.1107/S1600536812014997)
Supplement: Supplementary file 2 [file e-68-0m653-Isup2.hkl]

# 
# h,k,l, Fc-squared, Fo-squared, sigma(Fo-squared) and status flag 
# 
data_I
_shelx_title ' P21n in P2(1)/n' 
_shelx_refln_list_code          4 
_shelx_F_calc_maximum      221.62 
_exptl_crystal_F_000       532.00 
_reflns_d_resolution_high  0.7683 
 
loop_ 
 _symmetry_equiv_pos_as_xyz 
 'x, y, z' 
 '-x+1/2, y+1/2, -z+1/2' 
 '-x, -y, -z' 
 'x-1/2, -y-1/2, z-1/2' 
 
_cell_length_a     7.2576 
_cell_length_b    12.0081 
_cell_length_c    11.9175 
_cell_angle_alpha  90.000 
_cell_angle_beta   97.757 
_cell_angle_gamma  90.000 
 
_shelx_F_squared_multiplier     1.000 
 
loop_ 
 _refln_index_h 
 _refln_index_k 
 _refln_index_l 
 _refln_F_squared_calc 
 _refln_F_squared_meas 
 _refln_F_squared_sigma 
 _refln_observed_status 
   2   0   0     1450.03     1576.56     19.87 o 
   4   0   0     1847.01     1884.23     34.48 o 
   6   0   0      114.39      120.34     17.11 o 
   8   0   0      802.13      860.79     38.32 o 
   1   1   0     1357.78     1134.11     18.57 o 
   2   1   0       62.43       85.55      4.01 o 
   3   1   0      583.73      549.19     11.67 o 
   4   1   0      481.16      478.77      8.11 o 
   5   1   0      283.32      259.39     10.99 o 
   6   1   0       39.58       34.84      3.47 o 
   7   1   0      413.44      392.21     16.94 o 
   8   1   0       13.74       21.61      8.04 o 
   9   1   0       71.06       62.63     11.51 o 
   1   2   0      689.37      711.14      4.76 o 
   2   2   0     5272.83     5291.45     46.30 o 
   3   2   0      770.89      902.39     16.23 o 
   4   2   0      620.49      562.45     11.25 o 
   5   2   0        0.54        7.41      2.73 o 
   6   2   0      619.65      638.43     20.04 o 
   7   2   0       97.39       83.01      9.36 o 
   8   2   0       60.66       79.24     16.96 o 
   9   2   0        3.27        3.63      6.18 o 
   1   3   0     3908.44     3867.14     39.18 o 
   2   3   0      659.68      746.18      9.80 o 
   3   3   0     1259.84     1211.27     26.82 o 
   4   3   0      481.00      542.29     16.52 o 
   5   3   0     1103.82     1064.57     23.74 o 
   6   3   0       13.87       14.64      4.41 o 
   7   3   0     1048.55     1001.18     34.63 o 
   8   3   0        5.84       12.79      4.24 o 
   9   3   0       46.57       77.08      9.74 o 
   0   4   0     3676.61     3726.28     31.97 o 
   1   4   0      613.79      591.90      5.28 o 
   2   4   0      383.26      350.03      4.71 o 
   3   4   0      259.24      274.82      7.91 o 
   4   4   0     3228.74     3294.10     54.46 o 
   5   4   0       11.91       13.37      2.99 o 
   6   4   0        4.22        5.03      2.49 o 
   7   4   0       95.14       87.86      7.31 o 
   8   4   0      143.35      146.01     10.29 o 
   9   4   0        1.96       20.33      6.64 o 
   1   5   0     2546.07     2497.65     31.23 o 
   2   5   0      737.30      716.66     11.79 o 
   3   5   0      770.51      776.30     11.94 o 
   4   5   0      546.57      540.14     10.15 o 
   5   5   0      898.50      876.06     24.41 o 
   6   5   0      145.17      136.45      9.38 o 
   7   5   0      533.59      544.17     27.25 o 
   8   5   0       12.07        7.53      4.08 o 
   0   6   0     7772.60     8718.11    191.53 o 
   1   6   0      740.07      768.80      9.40 o 
   2   6   0     2062.44     1953.82     36.32 o 
   3   6   0      136.34      124.93      3.32 o 
   4   6   0      104.00      109.39      4.06 o 
   5   6   0       82.21       65.03     16.62 o 
   6   6   0      293.00      339.87     12.04 o 
   7   6   0       46.52       56.18      6.19 o 
   8   6   0      436.51      379.80     30.96 o 
   1   7   0      141.33      116.68      3.35 o 
   2   7   0      226.33      240.35      8.51 o 
   3   7   0      830.08      770.63     24.96 o 
   4   7   0       15.73       20.42      2.71 o 
   5   7   0      199.02      195.30      6.06 o 
   6   7   0       39.26       48.72      5.78 o 
   7   7   0      415.98      390.46     14.97 o 
   8   7   0       33.91       41.94     12.46 o 
   0   8   0     3574.50     3666.67    174.89 o 
   1   8   0        0.65        7.38      2.29 o 
   2   8   0      721.99      712.00     14.87 o 
   3   8   0      737.64      734.14     20.77 o 
   4   8   0      650.79      640.22     13.30 o 
   5   8   0      264.70      261.71      8.77 o 
   6   8   0     1130.67     1063.68     51.08 o 
   7   8   0        1.70        4.27      8.46 o 
   8   8   0      107.27      134.17     18.62 o 
   1   9   0      154.16      156.49      7.36 o 
   2   9   0       32.97       29.91      2.44 o 
   3   9   0      268.55      259.55     13.10 o 
   4   9   0      213.79      202.79      8.49 o 
   5   9   0      162.27      155.96      5.98 o 
   6   9   0        7.57       19.30      5.66 o 
   7   9   0      508.19      483.18     17.89 o 
   0  10   0       48.62       58.29      7.97 o 
   1  10   0       26.61       35.43      3.78 o 
   2  10   0      650.17      660.39     14.01 o 
   3  10   0        2.15        8.87      4.21 o 
   4  10   0      681.87      697.61     18.28 o 
   5  10   0      109.87      102.27      8.34 o 
   6  10   0      522.59      576.37     18.73 o 
   7  10   0        4.73        6.28      4.03 o 
   1  11   0      759.47      746.32     21.48 o 
   2  11   0       99.39       87.44      6.05 o 
   3  11   0      128.21      158.09      9.14 o 
   4  11   0        1.01        6.01      3.12 o 
   5  11   0      104.68      103.23     14.79 o 
   6  11   0        4.66        9.25      3.92 o 
   0  12   0      312.30      279.95     45.21 o 
   1  12   0       69.97       47.49      5.00 o 
   2  12   0      191.19      197.17     15.78 o 
   3  12   0       58.25       73.83      8.13 o 
   4  12   0       98.94       85.32     10.32 o 
   5  12   0       11.00       12.97      4.62 o 
   1  13   0      329.52      352.22     13.35 o 
   2  13   0        2.31        5.27      3.85 o 
   3  13   0      172.36      164.81      8.79 o 
   4  13   0       24.85       28.44      9.99 o 
   5  13   0      146.30      149.33     14.37 o 
   0  14   0      104.54      113.01     13.49 o 
   1  14   0       11.55        9.42      4.67 o 
   2  14   0      240.62      215.05     16.52 o 
   3  14   0      126.67      139.66      8.08 o 
   4  14   0       45.03       29.25      5.97 o 
   1  15   0       81.72      104.16     11.51 o 
   2  15   0        0.88       11.94     12.90 o 
  -9   0   1      283.56      262.82     30.89 o 
  -7   0   1       61.87       72.29     12.85 o 
  -5   0   1      198.13      237.51      7.92 o 
  -3   0   1     3113.98     2977.75     54.11 o 
   1   0   1      117.17      121.81      2.24 o 
   3   0   1     3467.40     3727.98     52.28 o 
   5   0   1     2223.01     2283.89     61.70 o 
   7   0   1      325.42      309.49     20.43 o 
   9   0   1       40.57       31.18      9.48 o 
  -9   1   1       48.14       89.59     16.33 o 
  -8   1   1     1033.02     1000.95     29.85 o 
  -7   1   1      212.88      186.85     10.79 o 
  -6   1   1      461.92      471.72     13.45 o 
  -5   1   1        0.40        2.72      3.09 o 
  -4   1   1      143.55      128.36      3.49 o 
  -3   1   1      121.44      134.79      2.84 o 
  -1   1   1     1690.55     1620.16     11.22 o 
   1   1   1     2072.73     2097.00     16.91 o 
   2   1   1    10976.53    10844.66     85.14 o 
   3   1   1     1016.77     1085.35     11.54 o 
   4   1   1     1466.21     1347.79     26.26 o 
   5   1   1       17.96       22.20      2.64 o 
   6   1   1        8.01       16.12      2.44 o 
   7   1   1       61.38       80.30      9.57 o 
   8   1   1      203.79      207.16     27.47 o 
   9   1   1        1.39        9.09      4.54 o 
  -9   2   1      162.35      154.70     21.87 o 
  -8   2   1       22.64       24.59      7.05 o 
  -7   2   1      120.78      132.42     11.35 o 
  -6   2   1       58.36       58.28      4.65 o 
  -5   2   1      716.94      712.70     24.51 o 
  -4   2   1       39.16       40.33      5.41 o 
  -3   2   1      253.53      241.64      4.04 o 
  -2   2   1        0.33        7.19      1.21 o 
  -1   2   1     4192.26     4188.35     48.18 o 
   0   2   1      278.15      300.59      2.69 o 
   1   2   1       29.16       23.40      1.36 o 
   2   2   1       13.45       17.95      1.03 o 
   3   2   1     6042.45     5842.71     72.40 o 
   4   2   1      443.37      453.52      9.42 o 
   5   2   1     2048.08     2103.65     44.69 o 
   6   2   1      387.07      376.70     10.06 o 
   7   2   1      464.29      484.06     35.34 o 
   8   2   1        2.01       14.56      4.66 o 
   9   2   1       84.15       80.57      9.51 o 
  -9   3   1       11.93       13.68     10.92 o 
  -8   3   1      273.58      278.21     13.24 o 
  -7   3   1       97.78       91.28     10.23 o 
  -6   3   1      133.37      131.07      7.91 o 
  -5   3   1      365.93      377.88     13.88 o 
  -4   3   1     2778.15     2790.98     60.06 o 
  -3   3   1       11.48       15.60      1.07 o 
  -2   3   1     4403.32     4325.16     46.35 o 
  -1   3   1     1534.90     1561.19     23.08 o 
   0   3   1      215.24      216.58      3.02 o 
   1   3   1      151.25      172.82      2.11 o 
   2   3   1      937.25      838.16     10.14 o 
   3   3   1      489.46      569.96      6.81 o 
   4   3   1     3709.95     3760.68     63.56 o 
   5   3   1        0.35       10.95      3.48 o 
   6   3   1      199.21      225.47      7.61 o 
   7   3   1        8.21       22.07     10.61 o 
   8   3   1       10.45       37.53      7.75 o 
   9   3   1        1.14        8.42      4.75 o 
  -9   4   1      104.45      107.19     13.27 o 
  -8   4   1       85.01       64.36     11.68 o 
  -7   4   1      403.30      419.95     17.50 o 
  -6   4   1        4.45        6.32      2.93 o 
  -5   4   1      834.34      809.98     21.53 o 
  -4   4   1       18.24       12.00      2.83 o 
  -3   4   1     1620.64     1548.62     18.00 o 
  -2   4   1     1516.48     1612.04     17.77 o 
  -1   4   1      268.08      244.42      4.64 o 
   0   4   1      210.48      220.97      2.66 o 
   1   4   1     6539.72     6476.69     70.81 o 
   2   4   1      739.11      769.59     11.06 o 
   3   4   1     1490.18     1478.48     16.20 o 
   4   4   1      140.32      142.44      5.57 o 
   5   4   1     1586.02     1457.76    101.66 o 
   6   4   1       43.13       42.92      4.33 o 
   7   4   1      694.76      703.16     25.97 o 
   8   4   1       11.42       17.80     11.56 o 
  -8   5   1      218.38      232.63     14.32 o 
  -7   5   1      232.70      224.54     17.81 o 
  -6   5   1      219.37      227.19      8.40 o 
  -5   5   1        0.12       10.68      6.52 o 
  -4   5   1     1261.89     1308.10     20.57 o 
  -3   5   1       93.29      108.55      5.59 o 
  -2   5   1     1416.52     1497.73     16.02 o 
  -1   5   1     4511.72     4825.52     53.65 o 
   0   5   1     4502.44     4620.00     45.81 o 
   1   5   1     1572.50     1778.78     19.12 o 
   2   5   1      814.58      764.15     14.13 o 
   3   5   1       13.12       19.30      1.32 o 
   4   5   1      659.08      643.94     12.06 o 
   5   5   1      453.22      426.69     13.42 o 
   6   5   1      181.58      202.44     11.14 o 
   7   5   1       37.00       36.03      6.99 o 
   8   5   1      117.12      135.72     10.06 o 
  -8   6   1       13.71        8.27      4.09 o 
  -7   6   1       65.11       58.15      6.59 o 
  -6   6   1        0.20        9.06      4.12 o 
  -5   6   1      417.35      421.38     11.14 o 
  -4   6   1        2.51        7.49      4.03 o 
  -3   6   1      742.34      734.01     15.14 o 
  -2   6   1      896.41      906.52     18.05 o 
  -1   6   1     3624.63     3565.63     51.81 o 
   0   6   1      910.75      924.83     15.06 o 
   1   6   1       24.09       17.70      2.90 o 
   2   6   1       29.54       27.22      2.05 o 
   3   6   1     1436.09     1467.35     28.15 o 
   4   6   1      114.79      112.42      6.27 o 
   5   6   1      739.36      710.10     19.22 o 
   6   6   1       68.76       66.69     14.61 o 
   7   6   1      445.27      432.49     12.51 o 
   8   6   1        6.14       11.63      6.26 o 
  -8   7   1      127.64      119.02     12.76 o 
  -7   7   1        0.80        2.46      3.00 o 
  -6   7   1      940.34      992.53     27.77 o 
  -5   7   1       60.64       62.70      4.97 o 
  -4   7   1      441.10      407.29     13.29 o 
  -3   7   1      572.11      581.19     24.34 o 
  -2   7   1     3036.77     3285.18     54.85 o 
  -1   7   1       42.92       46.80      3.73 o 
   0   7   1     1907.38     1892.83     26.88 o 
   1   7   1        5.27        9.33      2.04 o 
   2   7   1     1676.77     1733.38     26.65 o 
   3   7   1       20.43       25.37      3.05 o 
   4   7   1       42.51       42.18      3.68 o 
   5   7   1       14.37       15.26      1.98 o 
   6   7   1      481.99      508.45     16.08 o 
   7   7   1      323.48      321.60     13.09 o 
   8   7   1      107.23      122.19     17.35 o 
  -8   8   1        7.73       20.92      9.82 o 
  -7   8   1       40.87       41.62      6.59 o 
  -6   8   1       10.49       13.73      4.86 o 
  -5   8   1      159.37      161.88      6.02 o 
  -4   8   1        4.95        9.73      2.27 o 
  -3   8   1     1652.38     1676.10     49.77 o 
  -2   8   1       50.57       57.45      4.87 o 
  -1   8   1       98.79      101.64      8.42 o 
   0   8   1        6.24       14.00      1.67 o 
   1   8   1      236.04      196.90      5.07 o 
   2   8   1       59.96       48.10      3.50 o 
   3   8   1      101.19       91.41      4.52 o 
   4   8   1      534.92      533.92     13.11 o 
   5   8   1     1912.31     1894.26     68.45 o 
   6   8   1       18.78       21.69      4.48 o 
   7   8   1       28.34       44.46      8.92 o 
  -7   9   1        5.87        4.92      5.55 o 
  -6   9   1      159.62      162.98     12.93 o 
  -5   9   1      141.36      155.42      8.43 o 
  -4   9   1     2051.89     2080.39     40.16 o 
  -3   9   1      145.65      156.50      7.23 o 
  -2   9   1     2263.85     2277.01     79.16 o 
  -1   9   1      410.08      399.02     13.93 o 
   0   9   1       66.92       74.55      6.10 o 
   1   9   1       96.03       98.70      5.33 o 
   2   9   1       35.25       41.73      7.40 o 
   3   9   1      645.51      661.51     28.53 o 
   4   9   1     1381.05     1463.35     29.17 o 
   5   9   1        1.54        7.60      2.91 o 
   6   9   1      273.27      287.74     23.31 o 
   7   9   1        0.37        5.59      3.69 o 
  -7  10   1       25.17       29.44      5.82 o 
  -6  10   1       41.18       42.66      8.67 o 
  -5  10   1      630.68      660.68     29.42 o 
  -4  10   1       21.55       17.13      7.55 o 
  -3  10   1       83.11       86.88      7.54 o 
  -2  10   1        3.16        9.15      2.38 o 
  -1  10   1      650.68      645.26     19.32 o 
   0  10   1      172.61      161.39     10.44 o 
   1  10   1      437.00      426.60     23.10 o 
   2  10   1       54.52       53.28      4.20 o 
   3  10   1      156.47      161.40      7.30 o 
   4  10   1      172.33      177.16     11.20 o 
   5  10   1      705.36      715.87     32.75 o 
   6  10   1       14.84       21.74      7.89 o 
   7  10   1       42.50       40.61      7.21 o 
  -6  11   1      155.55      178.39     11.55 o 
  -5  11   1        1.25        7.77      3.53 o 
  -4  11   1      247.93      272.59     17.17 o 
  -3  11   1       83.67       72.63      5.68 o 
  -2  11   1     1981.70     1856.82     47.12 o 
  -1  11   1        4.54        4.74      2.30 o 
   0  11   1        4.53        7.73      3.43 o 
   1  11   1       47.95       44.82      5.69 o 
   2  11   1      180.68      180.15     12.79 o 
   3  11   1        0.05       10.27      4.33 o 
   4  11   1      239.17      233.85     12.30 o 
   5  11   1       26.30       32.49      7.09 o 
   6  11   1      215.89      219.86     18.81 o 
  -6  12   1        7.88       16.81      4.87 o 
  -5  12   1       62.88       59.38     10.85 o 
  -4  12   1        5.32        7.55      3.96 o 
  -3  12   1      359.75      388.32     14.31 o 
  -2  12   1       11.38        9.39      2.45 o 
  -1  12   1      271.07      269.14     12.49 o 
   0  12   1       66.69       43.48      4.50 o 
   1  12   1      922.16      908.88     44.63 o 
   2  12   1        3.00        8.66      3.42 o 
   3  12   1       52.57       76.61     14.15 o 
   4  12   1        1.45        7.67      3.08 o 
   5  12   1      235.63      191.48     12.22 o 
  -5  13   1        0.11        3.62      3.69 o 
  -4  13   1       44.90       63.02     12.55 o 
  -3  13   1        0.39        6.90      3.78 o 
  -2  13   1      395.67      433.62     22.78 o 
  -1  13   1      144.81      133.93     10.13 o 
   0  13   1      141.82      176.29     33.82 o 
   1  13   1       13.01       13.69      3.76 o 
   2  13   1      306.33      335.17     18.67 o 
   3  13   1      106.43      114.89      8.62 o 
   4  13   1        2.17       14.23      4.96 o 
   5  13   1       41.94       38.89     12.27 o 
  -4  14   1        0.02        6.58      4.25 o 
  -3  14   1      161.57      134.68     10.30 o 
  -2  14   1        3.18        3.86      4.55 o 
  -1  14   1      192.16      192.48     18.18 o 
   0  14   1        8.01       12.82      5.48 o 
   1  14   1       51.09       54.21      7.18 o 
   2  14   1       14.95       17.51      5.39 o 
   3  14   1      211.07      217.63     16.20 o 
  -2  15   1      142.71      142.51     26.66 o 
  -1  15   1       16.16       27.12      7.05 o 
   0  15   1       80.96       61.35     10.92 o 
   1  15   1        5.69       12.41      4.64 o 
   2  15   1       50.02       41.05     14.47 o 
  -8   0   2      751.59      804.63     35.97 o 
  -6   0   2      813.45      786.68     40.13 o 
  -4   0   2     4676.64     5066.51     75.55 o 
  -2   0   2    19325.47    19565.10    284.24 o 
   0   0   2    14339.24    14115.39    106.39 o 
   2   0   2     9365.99     9400.89     69.53 o 
   4   0   2      210.25      188.33      8.14 o 
   6   0   2        5.30        7.76      1.50 o 
   8   0   2      276.08      224.35     18.38 o 
  -9   1   2      180.13      160.78     15.31 o 
  -8   1   2       13.68       23.12      6.33 o 
  -7   1   2      101.75       98.83     18.28 o 
  -6   1   2      106.51      116.44     10.53 o 
  -5   1   2      569.65      555.44     11.27 o 
  -4   1   2       23.49       21.30      3.83 o 
  -3   1   2     1008.92      917.03     10.12 o 
  -2   1   2     3253.89     3303.30     28.73 o 
  -1   1   2     3477.44     3453.84     42.37 o 
   0   1   2     1193.33     1118.61      7.74 o 
   1   1   2     2231.14     2298.80     15.80 o 
   2   1   2       25.37       28.41      2.32 o 
   3   1   2     7873.44     8096.65    101.87 o 
   4   1   2        0.32        3.10      1.36 o 
   5   1   2      974.05      964.24     20.75 o 
   6   1   2      423.11      403.69     10.37 o 
   7   1   2     1070.16     1101.43     37.80 o 
   8   1   2       25.88       25.30     17.16 o 
   9   1   2      132.78      119.30     16.47 o 
  -9   2   2        7.53       12.60      5.21 o 
  -8   2   2      484.61      501.80     18.84 o 
  -7   2   2       53.14       68.08      9.14 o 
  -6   2   2      663.32      688.21     21.49 o 
  -5   2   2      685.02      678.53     15.97 o 
  -4   2   2     4886.91     4779.52     71.18 o 
  -3   2   2      792.65      833.33     13.48 o 
  -2   2   2     1073.98     1194.47     17.91 o 
  -1   2   2      695.50      730.82      9.62 o 
   0   2   2     2775.17     2668.51     24.61 o 
   1   2   2     1711.72     1735.97     14.30 o 
   2   2   2     2232.67     2206.14     18.14 o 
   3   2   2      449.41      498.41     10.94 o 
   4   2   2     1348.79     1376.98     37.82 o 
   5   2   2      148.63      156.63      8.78 o 
   6   2   2      685.20      696.39     16.25 o 
   7   2   2       25.41       18.74      5.58 o 
   8   2   2       13.17       20.47      9.19 o 
   9   2   2       28.46       25.47      9.46 o 
  -9   3   2       16.23       16.42      9.63 o 
  -8   3   2        0.85        5.49      4.34 o 
  -7   3   2      142.95      149.03     33.92 o 
  -6   3   2      165.89      157.95     11.75 o 
  -5   3   2     1826.74     1831.41     39.35 o 
  -3   3   2      276.59      255.36      4.19 o 
  -2   3   2       57.81       60.31      2.13 o 
  -1   3   2       74.69       75.37      1.72 o 
   0   3   2     1035.00     1023.70     12.85 o 
   1   3   2     2381.97     2312.90     29.88 o 
   2   3   2     3122.05     3205.45     32.08 o 
   3   3   2     6464.36     6550.56     63.59 o 
   4   3   2     2233.68     2264.14     31.27 o 
   5   3   2      521.57      493.09     21.77 o 
   6   3   2       26.22       29.76      4.68 o 
   7   3   2      749.23      710.49     26.15 o 
   8   3   2       42.31       49.02     12.19 o 
  -9   4   2        3.23        2.98      4.94 o 
  -8   4   2      359.77      377.90     18.92 o 
  -7   4   2       29.58       28.83      4.68 o 
  -6   4   2      729.65      749.63     25.99 o 
  -5   4   2       86.60       75.56      5.72 o 
  -4   4   2     1091.65     1060.91     19.28 o 
  -3   4   2      165.43      173.11      4.26 o 
  -2   4   2     4587.50     4463.13     78.56 o 
  -1   4   2      668.11      677.95     10.58 o 
   0   4   2      171.20      155.28      6.26 o 
   1   4   2      233.13      208.18      4.35 o 
   2   4   2      716.03      605.49      9.24 o 
   3   4   2        0.81        4.64      1.17 o 
   4   4   2     2551.10     2553.94     34.77 o 
   5   4   2       66.45       54.80      8.27 o 
   6   4   2      406.08      388.77     11.71 o 
   7   4   2       12.82       14.36      4.77 o 
   8   4   2      147.59      142.22     10.22 o 
  -8   5   2        0.00       12.71      8.92 o 
  -7   5   2       72.76       70.13     10.83 o 
  -6   5   2       17.76       21.68      3.55 o 
  -4   5   2       88.90       84.67      3.46 o 
  -3   5   2      372.13      314.32      5.99 o 
  -2   5   2      567.45      594.19      7.58 o 
  -1   5   2     2652.89     2681.71     45.12 o 
   0   5   2      636.47      597.26     10.37 o 
   1   5   2     2170.69     2093.44     27.75 o 
   2   5   2        7.29        8.15      1.85 o 
   3   5   2     1938.87     1972.16     37.46 o 
   4   5   2       17.94       20.06      3.37 o 
   5   5   2      327.80      350.18     24.82 o 
   6   5   2       59.32       47.57      5.69 o 
   7   5   2      394.07      371.49     17.28 o 
   8   5   2       13.67       14.64      4.84 o 
  -8   6   2      428.43      477.26     25.51 o 
  -7   6   2       80.74      108.71     12.64 o 
  -6   6   2      294.65      293.76     10.76 o 
  -5   6   2      210.18      205.69      7.11 o 
  -4   6   2     1675.93     1725.62     35.40 o 
  -3   6   2      240.14      261.94     11.65 o 
  -2   6   2        5.50       12.70      1.59 o 
  -1   6   2      544.07      603.28      8.89 o 
   0   6   2     4862.81     4973.87     52.77 o 
   1   6   2       22.60       15.73      3.10 o 
   2   6   2     1388.54     1366.86     24.05 o 
   3   6   2       20.36       15.80      1.55 o 
   4   6   2      273.56      279.19     10.95 o 
   5   6   2      100.38       87.91      5.78 o 
   6   6   2       10.18       18.26      3.30 o 
   7   6   2       99.73       96.98      6.20 o 
   8   6   2      308.74      304.22     35.24 o 
  -8   7   2       36.74       26.82      5.96 o 
  -7   7   2      194.64      188.14      7.85 o 
  -6   7   2        1.17       12.21      4.20 o 
  -5   7   2       54.23       61.45      4.57 o 
  -4   7   2      238.38      239.66     10.82 o 
  -3   7   2     1920.24     1995.93     42.74 o 
  -2   7   2       74.28       81.07      6.03 o 
  -1   7   2     2112.93     2043.46     47.50 o 
   0   7   2       81.82       81.89      2.55 o 
   1   7   2     1265.60     1259.04     22.78 o 
   2   7   2      769.54      770.70     32.66 o 
   3   7   2     1160.20     1174.40     23.05 o 
   4   7   2       13.57       12.42      2.95 o 
   5   7   2      471.92      452.20     10.74 o 
   6   7   2       13.02       19.87      4.06 o 
   7   7   2      305.79      285.04     20.50 o 
   8   7   2        1.19        4.11      6.35 o 
  -8   8   2        1.61        9.52      7.87 o 
  -7   8   2       18.45       14.57      3.79 o 
  -6   8   2      774.06      782.69     26.90 o 
  -5   8   2      219.24      214.36      7.19 o 
  -4   8   2      906.53      913.71     24.62 o 
  -3   8   2       17.68       20.55      2.96 o 
  -2   8   2      912.39      861.51     20.01 o 
  -1   8   2       30.26       31.61      2.22 o 
   0   8   2      128.09      124.69      4.25 o 
   1   8   2        9.09       11.34      2.78 o 
   2   8   2     1516.85     1559.91     31.57 o 
   3   8   2      621.28      635.43     21.61 o 
   4   8   2        5.68        7.55      2.37 o 
   5   8   2       30.34       30.71      4.32 o 
   6   8   2      108.84      109.21     13.81 o 
   7   8   2       12.92       14.23     10.66 o 
  -7   9   2      116.33      135.61      9.78 o 
  -6   9   2       10.20       26.56      6.25 o 
  -5   9   2      529.35      553.39     14.53 o 
  -4   9   2      173.02      179.16     12.03 o 
  -3   9   2      772.93      780.78     15.87 o 
  -2   9   2        2.01       13.36      3.22 o 
  -1   9   2      530.84      511.04     18.54 o 
   0   9   2       17.14       18.96      2.26 o 
   1   9   2      464.64      472.92     25.07 o 
   2   9   2        0.04        3.73      4.83 o 
   3   9   2     2616.67     2600.04     58.61 o 
   4   9   2       52.03       45.27      5.26 o 
   5   9   2       20.06       22.04      5.73 o 
   6   9   2       75.81       69.09     10.77 o 
   7   9   2      314.75      313.26     36.22 o 
  -7  10   2       18.89       20.51      5.07 o 
  -6  10   2       59.71       57.11     10.66 o 
  -5  10   2       52.78       49.00      5.81 o 
  -4  10   2     1308.42     1317.62     30.42 o 
  -3  10   2       46.96       43.37      7.94 o 
  -2  10   2      736.59      772.15     22.46 o 
  -1  10   2      193.87      201.90      6.41 o 
   0  10   2      484.76      460.93     18.59 o 
   1  10   2       74.63       40.96     10.54 o 
   2  10   2       28.31       31.04      4.88 o 
   3  10   2       93.62       97.88      8.06 o 
   4  10   2      248.76      266.77     16.08 o 
   5  10   2       99.91       80.87      7.07 o 
   6  10   2      163.03      164.11     11.24 o 
  -6  11   2        5.16       13.65      4.09 o 
  -5  11   2      144.41      130.64     10.51 o 
  -4  11   2        7.26        7.12      2.42 o 
  -3  11   2      334.99      350.24     15.66 o 
  -2  11   2        1.06        5.83      2.37 o 
  -1  11   2      101.34      122.20      7.20 o 
   0  11   2       88.33       88.67      8.20 o 
   1  11   2     1332.11     1306.29     31.47 o 
   2  11   2       30.77       26.11      5.47 o 
   3  11   2      476.22      493.65     20.27 o 
   4  11   2      110.21      116.63      6.92 o 
   5  11   2       21.69       27.78      6.67 o 
   6  11   2       67.19       60.48     10.75 o 
  -6  12   2      154.35      133.99     19.50 o 
  -5  12   2       26.30       11.50      7.43 o 
  -4  12   2       99.72       86.14     10.10 o 
  -3  12   2        2.11       11.00      6.90 o 
  -2  12   2      773.07      745.41     18.81 o 
  -1  12   2       82.57       68.77      7.73 o 
   0  12   2      352.40      393.00     30.97 o 
   1  12   2        3.20        7.53      3.25 o 
   2  12   2      331.22      343.47     19.54 o 
   3  12   2        6.96       16.36      5.19 o 
   4  12   2       46.30       45.47      6.51 o 
   5  12   2        0.39        8.81      4.96 o 
  -5  13   2       27.14       28.07      8.04 o 
  -4  13   2        8.66        7.40      3.97 o 
  -3  13   2      194.36      189.79     14.84 o 
  -2  13   2       44.30       44.10     12.24 o 
  -1  13   2      218.99      242.19      9.51 o 
   0  13   2       21.13       32.61      5.06 o 
   1  13   2      382.40      378.17     21.71 o 
   2  13   2       47.09       38.33      6.30 o 
   3  13   2       82.04       84.98     14.70 o 
   4  13   2       42.67       41.55      6.45 o 
  -4  14   2      204.39      183.02     15.93 o 
  -3  14   2       10.55       10.91      4.41 o 
  -2  14   2       77.48       82.59     14.83 o 
  -1  14   2        4.98        6.32      4.45 o 
   0  14   2      187.79      190.81     13.02 o 
   1  14   2       48.86       61.47      9.02 o 
   2  14   2      132.59      127.56      7.77 o 
   3  14   2       29.93       35.00      9.09 o 
  -2  15   2        0.36        1.31      6.01 o 
  -1  15   2       51.02       52.17     23.61 o 
   0  15   2        0.86        1.94      5.08 o 
   1  15   2      139.68      135.71     13.33 o 
   2  15   2        8.65       19.43      5.66 o 
  -9   0   3      469.42      510.14     95.56 o 
  -7   0   3      314.00      351.14     23.41 o 
  -5   0   3     1774.00     1749.79     45.96 o 
  -3   0   3       90.18      140.38      3.90 o 
  -1   0   3    49113.45    45923.21    815.15 o 
   1   0   3     2125.33     2189.08     22.62 o 
   3   0   3     1108.17     1094.13     22.43 o 
   5   0   3     1232.21     1236.83     45.85 o 
   7   0   3     1647.92     1684.23     76.74 o 
  -9   1   3        7.33       17.57     12.00 o 
  -8   1   3      363.83      416.40     17.30 o 
  -7   1   3       72.90       74.57     20.09 o 
  -6   1   3     2149.26     2032.45     50.81 o 
  -5   1   3        2.72        7.81      1.90 o 
  -4   1   3       16.76       23.15      1.38 o 
  -3   1   3      471.22      455.77      5.94 o 
  -2   1   3      149.32      135.67      5.35 o 
  -1   1   3     3117.09     3232.89     18.32 o 
   0   1   3      348.39      347.01      3.62 o 
   1   1   3     1600.49     1670.07     11.03 o 
   2   1   3      977.34     1006.25     11.74 o 
   3   1   3      226.95      231.46      4.47 o 
   4   1   3     1028.53      979.75     18.78 o 
   5   1   3      446.84      444.97      9.40 o 
   6   1   3      421.23      439.04     12.26 o 
   7   1   3      120.36      105.70      7.72 o 
   8   1   3      319.36      331.04     17.63 o 
  -9   2   3       34.50       42.68     13.61 o 
  -8   2   3       28.20       40.23      8.00 o 
  -7   2   3      511.65      554.31     22.55 o 
  -6   2   3        3.24        7.29      3.01 o 
  -4   2   3     1220.01     1273.02     23.76 o 
  -3   2   3     2828.76     2795.66     31.33 o 
  -2   2   3      301.89      288.46      4.45 o 
  -1   2   3     1979.65     2002.01     22.30 o 
   0   2   3        8.36        9.81      1.44 o 
   1   2   3     3799.14     3771.33     70.13 o 
   2   2   3      568.35      695.17      8.04 o 
   3   2   3      908.81      821.90     13.38 o 
   4   2   3      294.20      297.20      5.41 o 
   5   2   3     1396.70     1445.96     24.66 o 
   6   2   3      132.01      124.02      7.98 o 
   7   2   3      642.59      625.88     23.60 o 
   8   2   3       66.22       73.20      7.42 o 
  -9   3   3       12.86       22.34     10.80 o 
  -8   3   3      525.26      507.00     59.46 o 
  -7   3   3        1.55        4.03      2.71 o 
  -6   3   3      958.61      922.67     21.01 o 
  -4   3   3     1148.24     1065.46     18.45 o 
  -3   3   3      347.47      325.24      6.82 o 
  -2   3   3     3012.06     2889.77     40.93 o 
  -1   3   3      802.99      785.89     15.09 o 
   0   3   3      357.17      316.23      6.38 o 
   1   3   3      923.48      941.44     10.28 o 
   2   3   3      163.38      142.05      3.70 o 
   3   3   3      481.30      509.57      7.82 o 
   4   3   3     2095.17     2002.21     51.05 o 
   5   3   3        0.57        2.54      2.34 o 
   6   3   3     1958.85     1901.79     44.59 o 
   7   3   3        0.76        8.07      4.35 o 
   8   3   3      185.55      182.60     34.29 o 
  -9   4   3       77.32       78.98     10.01 o 
  -8   4   3       19.49       18.79     10.29 o 
  -7   4   3        9.68        5.87      7.33 o 
  -6   4   3        2.06        7.48      5.86 o 
  -5   4   3     1402.04     1430.76     35.45 o 
  -4   4   3      577.68      594.93     13.10 o 
  -3   4   3      581.94      563.23     11.20 o 
  -2   4   3       59.10       52.24      2.29 o 
  -1   4   3     1236.90     1225.79     13.31 o 
   0   4   3       19.18       18.04      1.09 o 
   1   4   3      633.16      610.50     14.54 o 
   2   4   3        0.78        5.90      1.07 o 
   3   4   3     2047.87     2109.54     29.58 o 
   4   4   3       73.29       68.14      3.03 o 
   5   4   3      309.23      316.39      8.72 o 
   6   4   3       13.68       21.76      8.37 o 
   7   4   3      140.34      147.43     16.57 o 
   8   4   3       17.52       20.42      5.30 o 
  -8   5   3      343.00      338.04     18.30 o 
  -7   5   3       60.23       44.48      7.18 o 
  -6   5   3      513.03      503.54     14.61 o 
  -5   5   3        0.16        5.16      3.31 o 
  -4   5   3      715.75      704.04     16.66 o 
  -3   5   3       88.99       95.55      3.56 o 
  -2   5   3      830.09      802.99     13.63 o 
  -1   5   3       17.49       20.90      1.59 o 
   0   5   3     2578.22     2464.09     41.86 o 
   1   5   3       60.59       65.22      3.56 o 
   2   5   3     1337.09     1345.38     25.87 o 
   3   5   3      182.90      173.72     12.24 o 
   4   5   3      753.27      709.28     19.31 o 
   5   5   3       78.27       35.38     24.83 o 
   6   5   3      552.10      568.74     17.09 o 
   7   5   3       67.05       89.29     11.76 o 
   8   5   3      304.57      330.17     37.49 o 
  -8   6   3        4.67       16.72      6.79 o 
  -7   6   3      237.70      224.94      9.92 o 
  -6   6   3        4.06        8.97      6.91 o 
  -5   6   3       23.91       28.99      3.26 o 
  -4   6   3       76.72       74.55      4.60 o 
  -3   6   3      871.83      835.29     24.44 o 
  -2   6   3      412.05      394.82     14.64 o 
  -1   6   3     5589.45     5935.52     68.94 o 
   1   6   3     3546.30     3468.24     68.38 o 
   2   6   3      705.01      737.44     37.31 o 
   3   6   3      393.29      381.75     14.78 o 
   4   6   3       37.71       35.48      4.35 o 
   5   6   3      135.07      140.99      6.51 o 
   6   6   3       41.48       51.64     10.42 o 
   7   6   3      469.34      500.36     33.48 o 
   8   6   3       15.45       19.99      9.09 o 
  -8   7   3       68.59       84.41     22.63 o 
  -7   7   3        0.65       11.30      3.02 o 
  -6   7   3      414.21      472.33     18.15 o 
  -5   7   3      176.79      187.26      7.08 o 
  -4   7   3       78.94       73.77      6.34 o 
  -3   7   3      239.17      226.40      9.55 o 
  -2   7   3      383.51      391.77     19.43 o 
  -1   7   3        8.29       15.44      2.29 o 
   0   7   3      712.38      663.95     14.00 o 
   1   7   3       61.19       66.10      4.34 o 
   2   7   3     1842.35     1836.95     68.45 o 
   3   7   3       82.44       82.97      4.22 o 
   4   7   3        8.99        8.63      2.73 o 
   5   7   3       18.15       13.03      2.04 o 
   6   7   3      198.68      209.39     11.53 o 
   7   7   3       45.04       39.49      8.38 o 
  -8   8   3        5.11        9.67      4.42 o 
  -7   8   3      171.32      176.05      9.42 o 
  -6   8   3       64.63       59.10      7.07 o 
  -5   8   3      394.90      353.26     12.73 o 
  -4   8   3      559.24      547.83     12.11 o 
  -3   8   3      784.89      825.07     20.11 o 
  -2   8   3       10.91        8.62      2.43 o 
  -1   8   3     2575.78     2609.86     54.97 o 
   0   8   3      183.23      176.35      6.21 o 
   1   8   3     3808.02     3841.84    107.09 o 
   2   8   3     1866.08     1893.96     50.25 o 
   3   8   3       14.49        9.23      4.26 o 
   4   8   3      178.77      165.49     11.79 o 
   5   8   3     1594.96     1623.68     59.83 o 
   6   8   3        0.74       13.09      6.40 o 
   7   8   3       77.96       80.35     14.35 o 
  -7   9   3        5.34       11.83      8.99 o 
  -6   9   3       58.09       73.79      5.50 o 
  -5   9   3      188.91      185.90     12.21 o 
  -4   9   3      168.09      161.68      6.32 o 
  -3   9   3        4.98       14.19      4.26 o 
  -2   9   3      611.20      589.69     18.76 o 
  -1   9   3        0.01        4.35      1.45 o 
   0   9   3     1120.58     1118.87     21.97 o 
   1   9   3        0.16       13.00      6.50 o 
   2   9   3        4.46       17.28      4.48 o 
   3   9   3      111.52      102.47      7.59 o 
   4   9   3      229.92      238.24     25.99 o 
   5   9   3       53.01       48.34     15.96 o 
   6   9   3      228.04      224.60     13.44 o 
   7   9   3        1.71       14.61      5.22 o 
  -7  10   3       70.84       76.20      8.67 o 
  -6  10   3       81.57       78.42      7.55 o 
  -5  10   3      352.02      348.77     11.14 o 
  -4  10   3       25.39       29.39      5.27 o 
  -3  10   3      581.77      563.97     23.34 o 
  -2  10   3       39.33       43.26      4.11 o 
  -1  10   3      141.34      143.62      5.16 o 
   0  10   3       10.31       15.69      2.29 o 
   1  10   3     2319.33     2383.20     48.17 o 
   2  10   3        6.25       12.93      4.02 o 
   3  10   3      153.91      151.81      9.00 o 
   4  10   3        3.42       14.96     14.18 o 
   5  10   3      461.26      424.59     35.88 o 
   6  10   3        0.09       13.93      5.65 o 
  -6  11   3      131.55      104.25     20.94 o 
  -5  11   3        0.05        5.55      4.79 o 
  -4  11   3        2.75        7.13      2.99 o 
  -3  11   3       98.08      101.23      9.52 o 
  -2  11   3     1268.08     1276.89     30.00 o 
  -1  11   3      113.37      106.14      7.03 o 
   0  11   3      966.63     1046.29     29.75 o 
   1  11   3       97.75      117.70     11.41 o 
   2  11   3      187.33      188.79      9.93 o 
   3  11   3       21.68       20.97      4.41 o 
   4  11   3       64.74       65.87      6.91 o 
   5  11   3       42.78       54.12      8.08 o 
   6  11   3      220.57      240.85     19.37 o 
  -5  12   3       28.48       18.23      8.24 o 
  -4  12   3       12.45       16.77      3.45 o 
  -3  12   3      122.21      131.87      6.05 o 
  -2  12   3       37.19       29.60      8.78 o 
  -1  12   3      211.11      243.21     10.26 o 
   0  12   3       17.78       27.27      5.92 o 
   1  12   3      884.41      938.18     27.26 o 
   2  12   3        3.35        8.40      3.47 o 
   3  12   3       41.69       34.46      5.95 o 
   4  12   3        0.09        6.24      4.20 o 
   5  12   3       72.06       72.87      8.89 o 
  -5  13   3        3.85       11.26      4.60 o 
  -4  13   3       76.69       75.29      8.57 o 
  -3  13   3      117.42      130.92     10.37 o 
  -2  13   3      255.23      298.06     12.93 o 
  -1  13   3       36.08       33.84      5.70 o 
   0  13   3      400.23      397.77     15.64 o 
   1  13   3        6.23       11.13      3.41 o 
   2  13   3      383.52      418.72     16.66 o 
   3  13   3        0.19       12.78      4.06 o 
   4  13   3       58.90       52.23     10.11 o 
  -3  14   3      200.90      198.65     24.71 o 
  -2  14   3        0.90       15.85      5.69 o 
  -1  14   3      145.01      140.89     10.80 o 
   0  14   3       12.40       11.22      4.37 o 
   1  14   3      173.29      161.20     25.87 o 
   2  14   3      110.69      117.59      7.66 o 
   3  14   3       76.07       70.86      8.86 o 
  -2  15   3       73.55       60.63     11.71 o 
  -1  15   3        0.50        5.93      4.53 o 
   0  15   3       73.98       93.19     17.18 o 
   1  15   3        9.48       21.32      6.37 o 
  -8   0   4      365.78      395.13     24.29 o 
  -6   0   4       57.74       48.37      5.02 o 
  -4   0   4     5880.27     5657.40    227.75 o 
  -2   0   4       53.34       81.75      7.91 o 
   0   0   4     1084.07     1152.66     11.51 o 
   2   0   4     2021.70     2088.73     38.54 o 
   4   0   4     1016.12     1017.14     46.22 o 
   6   0   4     1130.99     1113.53     47.31 o 
   8   0   4       35.68       23.75      8.11 o 
  -9   1   4      308.40      307.39     47.88 o 
  -8   1   4      102.24      108.42      9.04 o 
  -7   1   4      412.29      418.45     18.23 o 
  -6   1   4       11.13       18.27      3.22 o 
  -5   1   4      909.73      861.17     19.40 o 
  -4   1   4        1.78        3.94      2.04 o 
  -3   1   4     3292.19     3421.10     41.40 o 
  -2   1   4      181.82      190.00      3.45 o 
  -1   1   4    15934.94    15884.91    200.63 o 
   0   1   4      705.58      664.36     10.64 o 
   1   1   4      308.52      264.85      4.27 o 
   2   1   4     2224.85     2370.75     28.41 o 
   3   1   4     1198.95     1121.14     16.70 o 
   4   1   4      272.32      267.84      5.36 o 
   5   1   4      243.83      242.40      5.67 o 
   6   1   4      103.60       98.81     10.93 o 
   7   1   4      407.42      400.64     37.02 o 
   8   1   4        6.73        6.54      5.99 o 
  -9   2   4        0.02       11.06      5.30 o 
  -8   2   4      100.89      106.96      8.81 o 
  -7   2   4       32.51       48.04      7.75 o 
  -5   2   4      212.67      190.53      6.21 o 
  -4   2   4     1862.40     1857.45     29.53 o 
  -3   2   4      101.38      106.47      2.86 o 
  -2   2   4     2155.97     2055.09     26.75 o 
  -1   2   4     2610.18     2619.69     36.59 o 
   0   2   4      162.57      180.23      2.88 o 
   1   2   4       39.79       52.32      3.03 o 
   2   2   4      958.38      855.52      9.91 o 
   3   2   4       18.99       22.89      2.06 o 
   4   2   4     1693.28     1656.42     32.45 o 
   5   2   4        0.07        5.09      1.85 o 
   6   2   4     1710.05     1759.64     45.70 o 
   7   2   4        5.49        8.52      3.77 o 
   8   2   4      140.94      140.20     16.01 o 
  -9   3   4       73.69       76.11     30.74 o 
  -8   3   4       24.08       27.52      7.58 o 
  -7   3   4       17.58       12.88      2.88 o 
  -6   3   4       37.83       39.39      7.05 o 
  -5   3   4     2083.65     2000.53     41.17 o 
  -4   3   4        6.33       11.77      1.99 o 
  -3   3   4     3542.01     3492.76     50.79 o 
  -2   3   4        4.31        9.76      2.25 o 
  -1   3   4     1064.74     1018.31     18.14 o 
   0   3   4      756.17      779.49      9.02 o 
   1   3   4      246.71      339.24      5.31 o 
   2   3   4     1687.46     1909.75     23.57 o 
   3   3   4     2753.99     2863.87     43.57 o 
   4   3   4      120.20      107.50      4.32 o 
   5   3   4      343.58      348.56      9.50 o 
   6   3   4        0.41        8.66      2.57 o 
   7   3   4      212.22      212.29     10.44 o 
   8   3   4        0.19        1.81      5.47 o 
  -9   4   4        0.51       17.97      7.26 o 
  -8   4   4      229.65      233.11     14.48 o 
  -7   4   4       28.36       36.11      5.84 o 
  -6   4   4      491.74      508.40     14.88 o 
  -5   4   4       44.28       41.28      5.14 o 
  -4   4   4      991.07      950.89     21.40 o 
  -3   4   4       56.35       75.89      3.75 o 
  -2   4   4     1779.82     1710.53     19.82 o 
  -1   4   4      221.72      211.80      5.30 o 
   0   4   4     1875.28     1817.07     37.98 o 
   1   4   4      204.56      186.35      7.42 o 
   2   4   4      695.02      637.65     13.35 o 
   3   4   4       37.38       38.16      2.83 o 
   4   4   4     1284.11     1200.96     34.40 o 
   5   4   4        4.70        6.36      2.37 o 
   6   4   4     1716.30     1685.94     71.11 o 
   7   4   4       27.54       30.50     21.31 o 
   8   4   4      141.36      158.22     14.39 o 
  -8   5   4        7.77       15.40      5.19 o 
  -7   5   4       49.61       82.08     14.81 o 
  -6   5   4       43.97       45.38      5.08 o 
  -5   5   4      644.26      648.36     26.11 o 
  -4   5   4      451.68      464.82     14.60 o 
  -3   5   4      693.30      685.52     18.74 o 
  -2   5   4      263.44      288.34      9.78 o 
  -1   5   4     2900.44     2964.52     58.91 o 
   0   5   4     1283.69     1358.57     19.65 o 
   1   5   4      911.97      857.46     31.06 o 
   2   5   4      387.20      414.87      9.54 o 
   3   5   4     1044.93     1019.92     24.37 o 
   4   5   4      291.04      267.83      8.41 o 
   5   5   4       82.46       43.57     29.13 o 
   6   5   4      248.40      246.05     15.52 o 
   7   5   4      203.92      210.60     19.04 o 
   8   5   4       26.25        9.78      6.21 o 
  -8   6   4      139.01      126.74     10.39 o 
  -7   6   4      137.11      112.83      6.16 o 
  -6   6   4      157.67      147.89      7.36 o 
  -5   6   4       98.81       86.68      8.35 o 
  -4   6   4      309.42      312.79      9.05 o 
  -3   6   4      299.49      322.98     20.90 o 
  -2   6   4      585.40      566.25     13.37 o 
  -1   6   4       63.10       60.05      2.52 o 
   0   6   4      803.55      743.51     14.38 o 
   1   6   4       48.77       50.35      5.38 o 
   2   6   4     1384.18     1392.44     36.91 o 
   3   6   4        3.35       10.05      1.72 o 
   4   6   4     1453.83     1444.22     32.75 o 
   5   6   4      163.38      169.56      5.96 o 
   6   6   4      125.41      120.92      8.28 o 
   7   6   4        1.11       12.07      6.99 o 
  -8   7   4        9.90        9.45      4.28 o 
  -7   7   4      513.57      550.34     20.08 o 
  -6   7   4       86.79       78.01      6.88 o 
  -5   7   4       54.47       63.17     12.35 o 
  -4   7   4       94.27      101.41      7.69 o 
  -3   7   4      810.54      871.58     20.16 o 
  -2   7   4     1057.30     1052.51     40.72 o 
  -1   7   4     3610.49     3624.02     53.77 o 
   0   7   4       79.24       77.93      5.24 o 
   1   7   4     1676.43     1704.71     41.44 o 
   2   7   4        0.59       10.68      5.65 o 
   3   7   4      464.49      453.57     16.16 o 
   4   7   4      295.44      285.05      7.61 o 
   5   7   4      385.33      415.11     22.73 o 
   6   7   4       95.01       96.66      7.45 o 
   7   7   4       65.10       56.98     10.51 o 
  -7   8   4        0.21       12.13      4.22 o 
  -6   8   4        2.50        3.10      4.81 o 
  -5   8   4       18.14       20.73      3.83 o 
  -4   8   4      337.02      365.41      9.93 o 
  -3   8   4       26.81       35.32      6.69 o 
  -2   8   4      378.01      396.12     25.35 o 
  -1   8   4      126.39      125.94      5.87 o 
   0   8   4       68.04       60.47      3.27 o 
   1   8   4       92.74       95.27     16.75 o 
   2   8   4      902.79      930.26     26.53 o 
   3   8   4       10.77       14.67      3.89 o 
   4   8   4      841.51      889.59     27.48 o 
   5   8   4       22.34        9.06      4.24 o 
   6   8   4      177.98      172.82     11.03 o 
   7   8   4        7.65        9.35      7.87 o 
  -7   9   4      104.02      103.74     11.26 o 
  -6   9   4       93.59      110.46     10.00 o 
  -5   9   4      442.27      448.08     20.12 o 
  -4   9   4      180.00      186.13      7.46 o 
  -3   9   4      873.15      883.58     25.35 o 
  -2   9   4      136.70      156.95      6.30 o 
  -1   9   4     1391.07     1347.72     40.38 o 
   0   9   4      100.65      110.48      9.59 o 
   1   9   4       31.60       28.48      4.86 o 
   2   9   4      505.57      493.71     14.66 o 
   3   9   4     2678.85     2570.81     68.67 o 
   4   9   4        9.40       12.90      2.97 o 
   5   9   4      262.11      272.38     13.22 o 
   6   9   4        0.02        8.67      4.54 o 
  -7  10   4        6.76       10.47      4.07 o 
  -6  10   4       16.25       19.15      4.48 o 
  -5  10   4        0.31        8.70      2.55 o 
  -4  10   4       42.58       38.00      8.42 o 
  -3  10   4       33.40       30.53      3.62 o 
  -2  10   4      521.88      511.40     13.31 o 
  -1  10   4       63.75       77.33      5.42 o 
   0  10   4      829.81      828.53     20.35 o 
   1  10   4        4.25        7.91      3.79 o 
   2  10   4      154.53      156.55      8.95 o 
   3  10   4      303.78      276.19     12.76 o 
   4  10   4      649.50      676.80     21.80 o 
   5  10   4       19.86       19.82      5.03 o 
   6  10   4       96.85       80.65      9.25 o 
  -6  11   4       33.93       34.96      7.58 o 
  -5  11   4       42.48       55.55     11.43 o 
  -4  11   4       37.69       40.10      5.43 o 
  -3  11   4      573.58      576.26     17.91 o 
  -2  11   4       25.88       25.03      3.40 o 
  -1  11   4      131.26      164.98      8.32 o 
   0  11   4       82.59       72.64      7.39 o 
   1  11   4      164.46      168.53     12.65 o 
   2  11   4        0.62       10.85      4.14 o 
   3  11   4      680.27      620.52     23.54 o 
   4  11   4        6.49       21.69      8.78 o 
   5  11   4      176.20      196.51     12.88 o 
  -5  12   4       11.39       17.45      6.50 o 
  -4  12   4       85.61       79.49      5.71 o 
  -3  12   4        0.56        3.22      2.26 o 
  -2  12   4      178.58      191.60     13.31 o 
  -1  12   4        0.20        9.14      4.00 o 
   0  12   4      848.24      850.11     37.35 o 
   1  12   4        0.21        5.82      3.30 o 
   2  12   4      383.01      387.47     34.07 o 
   3  12   4       53.50       45.84     10.58 o 
   4  12   4      156.69      146.75      8.49 o 
   5  12   4        0.22        4.36      4.20 o 
  -4  13   4        0.11        2.28      6.94 o 
  -3  13   4      164.47      160.64      8.89 o 
  -2  13   4        7.71       12.94      3.38 o 
  -1  13   4      102.05       85.89     10.61 o 
   0  13   4        4.55        9.30      5.02 o 
   1  13   4      433.35      497.44     29.62 o 
   2  13   4       42.83       30.68      9.03 o 
   3  13   4       17.82       13.43      3.67 o 
   4  13   4       10.71       22.86     11.63 o 
  -3  14   4        0.32        7.09      5.89 o 
  -2  14   4      112.37      130.58     10.58 o 
  -1  14   4       13.92       20.09     12.43 o 
   0  14   4      113.25      102.87     15.69 o 
   1  14   4       12.62       16.05      5.55 o 
   2  14   4      103.31       96.97     14.99 o 
  -1  15   4       96.28       92.41     10.83 o 
   0  15   4      114.61      112.35     12.00 o 
  -9   0   5      259.29      282.42     33.97 o 
  -7   0   5      167.08      190.28     15.93 o 
  -5   0   5     2403.74     2348.71     79.57 o 
  -3   0   5      123.24      153.12     15.92 o 
  -1   0   5     6814.49     6847.93    184.61 o 
   1   0   5     4533.63     4357.67    103.49 o 
   3   0   5      449.83      388.86     10.04 o 
   5   0   5      760.10      757.38     20.94 o 
   7   0   5      778.03      808.98     34.85 o 
  -9   1   5        5.16       13.96      6.90 o 
  -8   1   5       36.91       15.85      5.71 o 
  -7   1   5        3.22       27.64     12.37 o 
  -6   1   5      809.20      767.15     15.47 o 
  -5   1   5       16.88       17.48      2.70 o 
  -4   1   5      702.42      642.42     14.80 o 
  -3   1   5      289.71      265.14      9.14 o 
  -2   1   5     4388.14     4258.06     95.19 o 
  -1   1   5      118.72      131.41      2.92 o 
   0   1   5      776.56      703.77      8.45 o 
   1   1   5      177.69      180.95      5.37 o 
   2   1   5     2566.25     2496.72     57.86 o 
   3   1   5        4.45        6.56      1.08 o 
   4   1   5     1356.73     1315.32     46.38 o 
   5   1   5       40.99       49.02      3.90 o 
   6   1   5      349.47      378.95     12.30 o 
   7   1   5        7.03        7.23      5.18 o 
   8   1   5      487.41      470.71     43.99 o 
  -9   2   5       83.51       80.38     10.30 o 
  -8   2   5        3.28        9.20      4.90 o 
  -7   2   5      205.23      220.10     17.50 o 
  -6   2   5      750.60      695.71     18.11 o 
  -5   2   5     1371.44     1276.37     44.15 o 
  -4   2   5       13.82       10.66      3.78 o 
  -3   2   5     2750.53     2566.60     60.58 o 
  -2   2   5      308.73      296.17      4.98 o 
  -1   2   5      399.83      305.91      6.46 o 
   0   2   5      168.86      176.06      3.52 o 
   1   2   5     3238.79     3168.96     64.63 o 
   2   2   5       97.34      105.18      4.74 o 
   3   2   5       22.69       17.93      3.12 o 
   4   2   5      474.62      468.39     10.18 o 
   5   2   5      547.26      554.58     17.35 o 
   6   2   5       43.36       41.44      7.11 o 
   7   2   5       35.63       32.83      6.71 o 
   8   2   5       88.39       89.90     13.20 o 
  -9   3   5        6.35        6.75      4.78 o 
  -8   3   5       12.82        4.94      5.87 o 
  -7   3   5        0.81        3.68     12.73 o 
  -6   3   5      550.86      582.68     26.73 o 
  -5   3   5       22.70       30.92      3.28 o 
  -4   3   5      764.83      757.33     20.73 o 
  -3   3   5       46.49       42.63      2.88 o 
  -2   3   5     1574.17     1614.91     25.10 o 
  -1   3   5     1329.72     1318.43     17.26 o 
   0   3   5     1521.36     1425.02     25.33 o 
   1   3   5       11.61       16.74      1.49 o 
   2   3   5     1818.14     1782.85     25.47 o 
   3   3   5     1003.00     1032.08     23.87 o 
   4   3   5      450.31      454.09     12.52 o 
   5   3   5       14.37       13.30      2.17 o 
   6   3   5     1036.32     1070.15     29.04 o 
   7   3   5       19.28       20.28      8.70 o 
   8   3   5      148.94      134.77     17.55 o 
  -8   4   5       10.79       25.81     10.31 o 
  -7   4   5      198.04      201.87     11.30 o 
  -6   4   5       60.73       68.45      6.61 o 
  -5   4   5      724.10      707.20     24.58 o 
  -4   4   5       33.85       44.31      4.26 o 
  -3   4   5     2236.23     2127.61     85.88 o 
  -2   4   5       36.00       35.25      3.59 o 
  -1   4   5     1236.17     1232.15     17.13 o 
   0   4   5       16.51       22.36      1.75 o 
   1   4   5       53.07       37.42      3.13 o 
   2   4   5      321.56      330.24      7.62 o 
   3   4   5     1878.89     1950.60     37.04 o 
   4   4   5       13.42        9.81      1.97 o 
   5   4   5      331.09      344.07     14.64 o 
   6   4   5      131.09      105.43      9.17 o 
   7   4   5      137.83      159.02     21.56 o 
   8   4   5        0.00       10.07      6.94 o 
  -8   5   5       50.61       72.12     24.39 o 
  -7   5   5        1.30       11.55      5.11 o 
  -6   5   5      334.19      324.50     11.97 o 
  -5   5   5      111.30      118.80      6.86 o 
  -4   5   5      293.85      287.66     11.97 o 
  -3   5   5        2.37        5.39      2.58 o 
  -2   5   5      886.13      878.95     15.33 o 
  -1   5   5      196.88      201.69      5.22 o 
   0   5   5     1378.08     1295.78     20.74 o 
   1   5   5      207.96      216.26      8.06 o 
   2   5   5     1940.90     1905.63     29.00 o 
   3   5   5      141.76      154.17      8.48 o 
   4   5   5      629.76      613.50     15.32 o 
   5   5   5      265.16      248.46     11.55 o 
   6   5   5      350.73      331.37     12.15 o 
   7   5   5        0.20       13.88      9.04 o 
  -8   6   5        1.47       12.33      5.33 o 
  -7   6   5      286.63      300.20     20.56 o 
  -6   6   5        0.87       12.52      4.58 o 
  -5   6   5      537.33      551.77     13.28 o 
  -4   6   5       66.98       73.93      5.98 o 
  -3   6   5       23.80       33.66      4.64 o 
  -2   6   5      113.92      119.67      4.17 o 
  -1   6   5     1177.56     1246.50     20.12 o 
   0   6   5      575.77      557.36     16.27 o 
   1   6   5     2806.91     2845.71     56.38 o 
   2   6   5       14.32       12.25      2.94 o 
   3   6   5      326.00      307.31      7.46 o 
   4   6   5        1.48        6.04      2.65 o 
   5   6   5       68.00       82.52      9.66 o 
   6   6   5       35.79       39.58      7.92 o 
   7   6   5      135.30      141.55     16.28 o 
  -8   7   5       62.19       70.28      9.39 o 
  -7   7   5       14.03       17.33      6.53 o 
  -6   7   5      115.63      126.69     10.47 o 
  -5   7   5        3.03       12.01      3.39 o 
  -4   7   5      455.25      461.34     13.69 o 
  -3   7   5      183.52      197.66     14.05 o 
  -2   7   5      326.93      310.33     11.30 o 
  -1   7   5      241.10      216.79      9.57 o 
   0   7   5      378.64      354.57     14.13 o 
   1   7   5       96.63      104.86      6.85 o 
   2   7   5     2254.11     2150.94     52.70 o 
   3   7   5      113.55      130.46     10.08 o 
   4   7   5      893.79      876.18     22.41 o 
   5   7   5      224.15      212.48      8.85 o 
   6   7   5      221.60      283.06     47.19 o 
   7   7   5        1.83        2.40      6.06 o 
  -7   8   5      293.14      303.64     16.92 o 
  -6   8   5      304.21      312.24     10.92 o 
  -5   8   5      354.30      364.53     10.85 o 
  -4   8   5       33.82       37.93      3.67 o 
  -3   8   5      716.93      716.17     15.24 o 
  -2   8   5       27.04       29.76      4.82 o 
  -1   8   5       50.29       53.61      3.19 o 
   0   8   5      978.01     1001.79     45.49 o 
   1   8   5     2194.57     2081.17     63.55 o 
   2   8   5      900.88      875.05     26.97 o 
   3   8   5      108.25      113.18     12.42 o 
   4   8   5        0.88        2.04      2.97 o 
   5   8   5      193.12      200.64     18.82 o 
   6   8   5        3.38        7.34      5.13 o 
   7   8   5      203.11      242.63     28.25 o 
  -7   9   5       36.47       27.96      6.52 o 
  -6   9   5      164.82      164.77      8.86 o 
  -5   9   5        0.44        9.26      2.51 o 
  -4   9   5      238.82      229.60      7.99 o 
  -3   9   5       17.71       23.02      4.13 o 
  -2   9   5       59.41       66.25      9.86 o 
  -1   9   5       11.68       12.41      2.09 o 
   0   9   5      576.67      580.95     24.74 o 
   1   9   5       39.55       33.65      7.06 o 
   2   9   5     1188.61     1197.57     29.33 o 
   3   9   5      123.31      104.34      9.54 o 
   4   9   5      623.04      678.82     20.50 o 
   5   9   5       12.72       27.15      6.32 o 
   6   9   5      139.91      127.72     29.74 o 
  -6  10   5        9.39       18.51      5.01 o 
  -5  10   5      418.78      414.21     11.06 o 
  -4  10   5        9.27       13.62      3.04 o 
  -3  10   5      809.06      815.39     20.31 o 
  -2  10   5       75.06       76.97      5.58 o 
  -1  10   5       74.95       69.46     10.69 o 
   0  10   5      216.81      222.86      9.94 o 
   1  10   5      599.06      619.27     19.35 o 
   2  10   5       16.81       16.87      4.10 o 
   3  10   5      238.34      217.69     10.93 o 
   4  10   5       39.04       30.93      5.08 o 
   5  10   5      372.78      381.60     19.91 o 
   6  10   5        0.42       12.02      5.77 o 
  -6  11   5      132.07      138.89     10.64 o 
  -5  11   5       73.80       73.45     12.55 o 
  -4  11   5       31.28       27.81      4.21 o 
  -3  11   5        0.32        5.23      2.42 o 
  -2  11   5       12.38       24.25      3.91 o 
  -1  11   5       22.39       14.32      3.81 o 
   0  11   5      940.45      933.11     37.92 o 
   1  11   5        2.18       12.62      8.55 o 
   2  11   5      611.65      640.72     40.56 o 
   3  11   5      123.00      143.81     13.41 o 
   4  11   5      189.53      177.84      9.31 o 
   5  11   5        2.03       18.83      5.57 o 
  -5  12   5       38.67       40.28      7.79 o 
  -4  12   5        6.09        8.44      3.57 o 
  -3  12   5      239.80      235.25     11.16 o 
  -2  12   5       44.86       30.09      5.53 o 
  -1  12   5       51.94       69.14      7.04 o 
   0  12   5       24.80       18.66      4.14 o 
   1  12   5      421.08      451.11     14.36 o 
   2  12   5       18.78       27.41      8.97 o 
   3  12   5      215.19      205.36     12.48 o 
   4  12   5       53.19       57.38     10.95 o 
  -4  13   5       62.43       73.88     20.41 o 
  -3  13   5        6.11       11.62      3.42 o 
  -2  13   5       62.87       66.11      6.20 o 
  -1  13   5       16.21       23.74      6.99 o 
   0  13   5      239.34      260.64     12.37 o 
   1  13   5       13.78       20.40      5.27 o 
   2  13   5      220.73      240.78     25.10 o 
   3  13   5       61.52       53.07      7.74 o 
  -3  14   5       67.62       59.32      8.81 o 
  -2  14   5        2.05       10.34      3.52 o 
  -1  14   5      107.11      113.53     12.42 o 
   0  14   5       51.67       65.23     13.64 o 
   1  14   5      123.75      132.93     24.18 o 
   2  14   5      138.04      117.68     30.86 o 
  -8   0   6      172.48      188.96     17.99 o 
  -6   0   6       24.43       31.03      5.63 o 
  -4   0   6      537.41      544.21     34.65 o 
  -2   0   6     9430.50     9631.17    195.89 o 
   0   0   6     5383.40     5198.85    144.26 o 
   2   0   6     2273.29     2315.72     57.27 o 
   4   0   6      195.35      185.78     12.78 o 
   6   0   6     1313.60     1197.94     56.50 o 
   8   0   6       48.30       48.49     10.12 o 
  -9   1   6       92.57       83.20     10.40 o 
  -8   1   6       66.10       73.09     12.28 o 
  -7   1   6      416.33      419.30     28.37 o 
  -6   1   6        0.05       10.70      3.10 o 
  -5   1   6      179.53      173.61      8.52 o 
  -4   1   6      432.79      443.56     18.06 o 
  -3   1   6      149.64      158.35      6.28 o 
  -2   1   6      323.38      385.76      9.35 o 
  -1   1   6     2729.02     2738.36     38.93 o 
   0   1   6       44.87       46.76      2.45 o 
   1   1   6     2352.52     2350.79     40.00 o 
   2   1   6      213.04      221.95      7.23 o 
   3   1   6      125.69      126.59     13.41 o 
   4   1   6      659.77      623.62     16.52 o 
   5   1   6       66.32       70.14      7.44 o 
   6   1   6       89.44       89.44      5.40 o 
   7   1   6       95.02       99.69     14.26 o 
   8   1   6        4.42       17.01      8.92 o 
  -9   2   6        1.75        9.71      5.06 o 
  -8   2   6       59.35       57.13     15.20 o 
  -7   2   6       19.19       27.32      4.99 o 
  -6   2   6       88.53       87.82      5.68 o 
  -5   2   6       29.02       22.86      3.25 o 
  -4   2   6      654.82      635.18     15.70 o 
  -3   2   6       29.47       35.14      3.54 o 
  -2   2   6     4244.36     4231.33     56.62 o 
  -1   2   6      134.84      131.17      6.03 o 
   0   2   6     1928.14     2017.12     25.31 o 
   1   2   6        1.94        8.52      1.88 o 
   2   2   6     2606.60     2564.36     49.46 o 
   3   2   6       19.89       14.91      4.70 o 
   4   2   6       11.97       24.93      3.24 o 
   5   2   6        1.09        8.18      2.64 o 
   6   2   6     1186.55     1173.42     31.50 o 
   7   2   6       25.13       23.78      6.11 o 
   8   2   6       31.75       44.79      7.72 o 
  -8   3   6        3.72       10.06      5.04 o 
  -7   3   6      104.34      113.74     17.45 o 
  -6   3   6      214.57      211.17      7.23 o 
  -5   3   6      455.59      442.89     12.44 o 
  -4   3   6       29.48       29.14      3.05 o 
  -3   3   6     1701.94     1644.10     29.45 o 
  -2   3   6     1965.34     2033.83     32.17 o 
  -1   3   6     2438.17     2474.45     30.68 o 
   0   3   6     1464.63     1550.66     27.52 o 
   1   3   6       43.03       37.22      2.19 o 
   2   3   6       13.23       21.65      3.47 o 
   3   3   6      960.45      946.79     19.44 o 
   4   3   6        2.13        7.84      3.77 o 
   5   3   6      975.67      968.61     30.85 o 
   6   3   6        0.40        3.69      2.73 o 
   7   3   6      310.63      302.58     16.00 o 
  -8   4   6        1.60       12.94      9.09 o 
  -7   4   6        9.50       11.53      3.50 o 
  -6   4   6      311.18      310.40      9.55 o 
  -5   4   6       92.23       99.78      6.97 o 
  -4   4   6      324.77      330.53     18.02 o 
  -3   4   6      353.87      345.90      9.02 o 
  -2   4   6      782.01      746.76     13.55 o 
  -1   4   6       68.04       66.73      3.70 o 
   0   4   6     2023.18     2031.84     31.75 o 
   1   4   6       88.08      100.78      6.35 o 
   2   4   6      690.60      712.50     22.80 o 
   3   4   6      192.80      204.45      9.19 o 
   4   4   6      258.00      267.88     11.14 o 
   5   4   6        0.06        7.38      2.75 o 
   6   4   6      176.13      185.22      8.21 o 
   7   4   6       21.36       37.68     11.88 o 
  -8   5   6       22.87       31.47      9.43 o 
  -7   5   6      185.76      176.38      9.82 o 
  -6   5   6        0.20        7.58      3.72 o 
  -5   5   6      478.09      493.58     14.39 o 
  -4   5   6       77.37       87.84      8.01 o 
  -3   5   6      226.85      234.58     10.14 o 
  -2   5   6      194.04      194.16      9.97 o 
  -1   5   6     1355.47     1360.85     21.90 o 
   0   5   6       24.94       40.89      2.23 o 
   2   5   6      277.46      271.47      8.27 o 
   3   5   6      906.37      927.37     19.31 o 
   4   5   6      174.53      147.86      7.19 o 
   5   5   6      269.07      284.38     14.10 o 
   6   5   6        1.08       15.02      5.13 o 
   7   5   6      338.03      332.71     25.07 o 
  -8   6   6      134.38      113.02     12.01 o 
  -7   6   6       52.37       69.73     12.34 o 
  -6   6   6      126.98      119.68     11.71 o 
  -5   6   6       19.45       25.41      3.52 o 
  -4   6   6      216.95      208.65     15.20 o 
  -3   6   6       84.24       94.94      5.88 o 
  -2   6   6     1537.82     1549.83     30.38 o 
  -1   6   6       42.45       42.74      2.83 o 
   0   6   6     1044.96     1001.98     19.91 o 
   1   6   6       25.91       29.53      5.25 o 
   2   6   6     1087.21     1041.83     48.67 o 
   3   6   6      107.86       93.72      6.55 o 
   4   6   6      236.55      242.26     10.31 o 
   5   6   6        4.35        6.75      3.90 o 
   6   6   6      517.56      508.56     40.28 o 
   7   6   6       16.80       19.89     10.51 o 
  -8   7   6       23.26       20.99      6.31 o 
  -7   7   6      453.84      435.68     23.10 o 
  -6   7   6      112.08      103.45      7.52 o 
  -5   7   6      184.24      182.45      6.94 o 
  -4   7   6      140.33      151.10      6.90 o 
  -3   7   6        3.14       14.43      6.15 o 
  -2   7   6      149.98      158.71      8.67 o 
  -1   7   6      283.12      276.62     12.26 o 
   0   7   6       34.96       35.00      4.64 o 
   1   7   6     1007.17      983.45     43.97 o 
   2   7   6       40.10       43.26      6.66 o 
   3   7   6       80.18       83.26      7.02 o 
   4   7   6       28.47       25.91      4.11 o 
   5   7   6      213.99      248.79     13.17 o 
   6   7   6       29.50       26.45      9.36 o 
   7   7   6      131.03      141.11     19.36 o 
  -7   8   6       14.34       18.89      4.14 o 
  -6   8   6      240.14      249.18     14.09 o 
  -5   8   6       74.63       89.83     11.41 o 
  -4   8   6      394.78      409.64     12.52 o 
  -3   8   6       30.37       39.12      6.82 o 
  -2   8   6      638.45      634.00     20.57 o 
  -1   8   6       52.76       40.83      3.61 o 
   0   8   6     1300.16     1323.47     36.22 o 
   1   8   6      124.90      120.33      9.14 o 
   2   8   6      131.22      146.60     22.57 o 
   3   8   6       22.57       10.82      7.59 o 
   4   8   6     1192.36     1217.05     33.27 o 
   5   8   6       22.25       16.07      7.36 o 
   6   8   6      362.55      360.51     41.94 o 
  -7   9   6       55.04       47.32      8.64 o 
  -6   9   6       98.87      118.07      7.80 o 
  -5   9   6      434.92      424.29     21.34 o 
  -4   9   6       41.03       37.95      5.33 o 
  -3   9   6        2.76       13.96      3.01 o 
  -2   9   6        0.02        9.98      4.54 o 
  -1   9   6     1303.41     1337.90     32.88 o 
   0   9   6        0.92       11.62      3.84 o 
   1   9   6      351.29      340.76     11.84 o 
   2   9   6       36.90       38.57      5.64 o 
   3   9   6      262.31      257.47     12.25 o 
   4   9   6       22.24       29.06      5.67 o 
   5   9   6      484.05      488.59     23.94 o 
   6   9   6        4.19        9.73      4.92 o 
  -6  10   6      213.34      226.28     11.15 o 
  -5  10   6       80.68       79.85      8.43 o 
  -4  10   6      161.54      164.27     12.47 o 
  -3  10   6       15.47       15.17      3.58 o 
  -2  10   6       63.69       71.45      5.84 o 
  -1  10   6        8.11        9.14      3.63 o 
   0  10   6      698.44      660.12     38.00 o 
   1  10   6        6.31       13.24      4.18 o 
   2  10   6      411.17      445.60     18.51 o 
   3  10   6       25.93       21.85      4.10 o 
   4  10   6      192.87      195.62      9.82 o 
   5  10   6        0.03       39.30     13.29 o 
  -6  11   6        0.08       14.20      3.87 o 
  -5  11   6       42.10       51.42      9.52 o 
  -4  11   6        0.05        6.29      2.75 o 
  -3  11   6      251.12      239.80      9.67 o 
  -2  11   6      127.10      130.75      7.76 o 
  -1  11   6      497.50      463.86     16.03 o 
   0  11   6        1.76       18.78      5.09 o 
   1  11   6       16.87       20.81      8.51 o 
   2  11   6       27.15       19.93      4.67 o 
   3  11   6      145.00      170.30     25.42 o 
   4  11   6        3.83        2.96      3.07 o 
   5  11   6      389.45      405.81     29.82 o 
  -5  12   6        8.20        9.60      5.45 o 
  -4  12   6       73.38       87.01      6.62 o 
  -3  12   6       12.58       20.30      4.67 o 
  -2  12   6        3.98       11.73      3.63 o 
  -1  12   6        0.31        4.78      3.56 o 
   0  12   6      487.29      473.79     20.22 o 
   1  12   6        7.79       12.12      5.44 o 
   2  12   6      117.62      101.64     18.88 o 
   3  12   6        0.62        9.57      3.25 o 
   4  12   6      117.91      100.69     10.42 o 
  -4  13   6       24.89       14.45      3.77 o 
  -3  13   6      103.43      104.18      9.20 o 
  -2  13   6       43.79       69.09     10.97 o 
  -1  13   6      101.49       87.71      7.46 o 
   0  13   6        0.18        8.26      5.13 o 
   1  13   6      332.13      339.98     14.68 o 
   2  13   6        2.26       16.01      4.32 o 
   3  13   6       71.35       74.14     13.03 o 
  -2  14   6      104.02      102.46      8.86 o 
  -1  14   6        4.60        5.99      3.97 o 
   0  14   6       87.35       99.59      9.15 o 
   1  14   6       54.94       31.80      5.58 o 
  -7   0   7        5.49       15.59     10.95 o 
  -5   0   7      224.46      226.67     15.36 o 
  -3   0   7        5.59       11.84      4.54 o 
  -1   0   7       97.00      104.72     24.32 o 
   1   0   7     3086.46     3226.57     78.57 o 
   3   0   7     2089.72     2089.10     64.16 o 
   5   0   7      126.15      130.46      7.61 o 
   7   0   7        7.43        9.43      5.28 o 
  -8   1   7       38.15       57.94      8.87 o 
  -7   1   7        1.29       15.19     11.51 o 
  -6   1   7      253.92      270.57     13.79 o 
  -5   1   7        1.13        3.91      3.46 o 
  -4   1   7      181.62      166.93      8.78 o 
  -3   1   7       17.40       21.56      3.01 o 
  -2   1   7     4974.09     5076.27     84.69 o 
  -1   1   7       51.10       52.87      5.03 o 
   0   1   7     2752.15     2771.68     63.19 o 
   1   1   7      137.00      142.31      8.09 o 
   2   1   7      700.35      724.90     14.84 o 
   3   1   7      289.66      308.74      9.96 o 
   4   1   7     1153.94     1122.83     21.13 o 
   5   1   7      164.28      156.95     10.06 o 
   6   1   7       41.13       39.59      5.01 o 
   7   1   7       10.80       14.21      4.62 o 
  -8   2   7       78.86       73.18      9.18 o 
  -7   2   7      151.36      139.21     16.07 o 
  -6   2   7       27.99       36.31     10.93 o 
  -5   2   7       35.88       38.42      3.97 o 
  -4   2   7      244.38      213.69     10.71 o 
  -3   2   7     1034.58     1095.67     21.17 o 
  -2   2   7      395.79      390.01     14.09 o 
  -1   2   7       89.34       72.54      3.20 o 
   0   2   7        7.66       14.95      2.44 o 
   1   2   7     1066.59     1092.06     23.55 o 
   2   2   7       63.65       84.35      6.14 o 
   3   2   7     1258.45     1301.61     36.51 o 
   4   2   7       18.00       17.65      2.89 o 
   5   2   7     1182.60     1178.26     27.22 o 
   6   2   7        1.96        5.23      3.02 o 
   7   2   7       53.00       49.68      9.21 o 
  -8   3   7        2.44       20.68      5.97 o 
  -7   3   7        7.45        5.14      2.75 o 
  -6   3   7      241.07      239.09      8.13 o 
  -5   3   7       10.04       13.27      5.21 o 
  -4   3   7      733.20      698.43     17.16 o 
  -3   3   7      145.29      128.49      6.35 o 
  -2   3   7     1089.44     1086.20     26.97 o 
  -1   3   7        3.87        8.13      2.19 o 
   0   3   7      284.18      268.90      8.92 o 
   1   3   7      431.72      449.58      8.85 o 
   2   3   7     1099.08     1088.23     21.99 o 
   3   3   7        3.15        8.58      1.95 o 
   4   3   7      296.43      283.63     10.29 o 
   5   3   7       28.84       26.56      3.24 o 
   6   3   7      148.28      153.21      8.17 o 
   7   3   7        7.34        8.02      6.35 o 
  -8   4   7        6.85       16.74      5.11 o 
  -7   4   7      192.94      169.45     15.95 o 
  -6   4   7       50.84       47.86      8.76 o 
  -5   4   7      152.58      146.64      6.13 o 
  -4   4   7      136.37      143.70     11.15 o 
  -3   4   7     1146.15     1122.98     25.89 o 
  -2   4   7       18.09       21.16      4.20 o 
  -1   4   7      752.01      750.43     13.40 o 
   0   4   7      180.87      192.11     11.03 o 
   1   4   7      826.30      782.20     16.27 o 
   2   4   7      202.64      188.43      8.67 o 
   3   4   7      452.90      472.63     12.72 o 
   4   4   7      215.79      207.90     14.50 o 
   5   4   7     1882.27     1785.84     52.63 o 
   6   4   7        0.94       26.32      6.74 o 
   7   4   7      123.99      149.42     20.38 o 
  -8   5   7       20.65       26.24      6.91 o 
  -7   5   7        6.67       22.67      4.54 o 
  -6   5   7      192.76      197.56      7.40 o 
  -5   5   7       94.43       81.64      7.45 o 
  -4   5   7      335.00      371.35     17.43 o 
  -3   5   7      156.13      147.31      8.30 o 
  -2   5   7      971.13      991.36     23.15 o 
  -1   5   7       16.26       15.38      4.17 o 
   0   5   7      582.66      575.28     22.60 o 
   1   5   7      264.86      253.64      7.90 o 
   2   5   7      776.57      793.05     16.08 o 
   3   5   7      657.87      598.79     14.43 o 
   4   5   7      100.50      116.86     12.97 o 
   5   5   7       23.15       28.40      5.04 o 
   6   5   7      137.87      130.58      9.33 o 
  -8   6   7        4.06        2.76      4.60 o 
  -7   6   7      109.62      113.84     16.06 o 
  -6   6   7       21.25       25.63      3.44 o 
  -5   6   7      345.29      344.18     10.71 o 
  -4   6   7       89.52       81.13      6.08 o 
  -3   6   7       57.80       59.90      7.26 o 
  -2   6   7      141.34      135.54      7.75 o 
  -1   6   7      345.42      335.43      8.67 o 
   0   6   7       18.63       17.01      1.80 o 
   1   6   7      585.37      638.95     20.13 o 
   2   6   7      148.61      135.41      5.12 o 
   3   6   7     1151.79     1118.31     40.53 o 
   4   6   7       27.17       18.29      4.91 o 
   5   6   7      101.32      110.21     30.86 o 
   6   6   7       34.96       32.88      7.72 o 
  -7   7   7        0.01       13.04      4.30 o 
  -6   7   7       97.40       94.77      6.36 o 
  -5   7   7        6.65        6.59      3.90 o 
  -4   7   7      574.00      582.63     17.08 o 
  -3   7   7       57.28       60.58      5.24 o 
  -2   7   7     1411.63     1419.77     33.00 o 
  -1   7   7       25.19       28.87      3.54 o 
   0   7   7      656.36      651.74     16.19 o 
   1   7   7      136.38      153.90      9.01 o 
   2   7   7      109.71      140.64     10.98 o 
   3   7   7       72.04       58.22      8.13 o 
   4   7   7      649.21      631.89     21.79 o 
   5   7   7        0.25       17.46      4.81 o 
   6   7   7      108.06      113.41     12.63 o 
  -7   8   7       50.99       46.87      7.50 o 
  -6   8   7       87.38       91.41     11.11 o 
  -5   8   7       20.28       20.76      3.83 o 
  -4   8   7        1.26        9.67      3.05 o 
  -3   8   7     1240.50     1308.79     35.26 o 
  -2   8   7      100.54      100.21      6.43 o 
  -1   8   7      169.97      163.54      7.17 o 
   0   8   7      327.58      321.07     24.91 o 
   1   8   7      427.99      413.57     16.15 o 
   2   8   7        6.28       10.84      5.15 o 
   3   8   7      147.28      147.65      9.84 o 
   4   8   7       14.58       15.42      3.32 o 
   5   8   7      304.65      287.71     16.24 o 
   6   8   7        5.94       15.87      5.77 o 
  -6   9   7      214.29      209.02     10.65 o 
  -5   9   7       69.94       57.41      6.60 o 
  -4   9   7      679.59      704.37     23.61 o 
  -3   9   7       56.57       51.40      4.95 o 
  -2   9   7      735.13      705.95     18.27 o 
  -1   9   7       12.71       16.36      3.79 o 
   0   9   7       11.05       22.62      7.65 o 
   1   9   7      250.73      245.50     19.78 o 
   2   9   7      306.79      316.66     12.48 o 
   3   9   7        0.13        3.89      2.30 o 
   4   9   7      574.81      579.30     21.42 o 
   5   9   7        4.06       13.15      5.40 o 
  -6  10   7        0.09        4.32      3.35 o 
  -5  10   7       15.89       20.25      7.58 o 
  -4  10   7       22.79       18.86      4.00 o 
  -3  10   7      900.87      906.57     25.64 o 
  -2  10   7       21.31       25.67      7.00 o 
  -1  10   7      173.74      182.89     12.06 o 
   0  10   7        2.30       15.47      4.74 o 
   1  10   7        6.71       19.58      7.73 o 
   2  10   7      159.02      154.72      8.93 o 
   3  10   7      323.14      314.01     15.64 o 
   4  10   7       12.46        4.94      2.40 o 
   5  10   7      147.08      143.31     13.42 o 
  -5  11   7        0.48        6.48      3.45 o 
  -4  11   7      327.61      321.44     14.31 o 
  -3  11   7        1.68        8.69      4.28 o 
  -2  11   7       25.28       20.57     12.78 o 
  -1  11   7       12.93       11.26      5.49 o 
   0  11   7      145.02      162.48      8.89 o 
   1  11   7        4.94       12.63      7.06 o 
   2  11   7      112.60       94.22     11.94 o 
   3  11   7       19.38       31.20      5.63 o 
   4  11   7      303.58      318.09     20.85 o 
  -4  12   7        0.26        6.44      3.20 o 
  -3  12   7      225.46      216.79     10.96 o 
  -2  12   7        8.15        9.22      4.51 o 
  -1  12   7      170.59      162.61     10.30 o 
   0  12   7       12.99       22.30      6.60 o 
   1  12   7      263.03      265.44     14.47 o 
   2  12   7        0.08       13.16      3.65 o 
   3  12   7      104.26       84.78      9.70 o 
  -3  13   7        7.44       14.31      4.07 o 
  -2  13   7       34.06       40.93      6.96 o 
  -1  13   7        5.52        9.03      5.94 o 
   0  13   7      158.76      156.03     10.22 o 
   1  13   7        0.73        9.46      3.62 o 
   2  13   7       23.92       26.16      5.05 o 
  -8   0   8      216.92      182.85     18.92 o 
  -6   0   8      523.44      608.14     62.34 o 
  -4   0   8       59.54       42.39      8.65 o 
  -2   0   8     1687.78     1723.33     44.04 o 
   0   0   8      411.73      424.01     39.62 o 
   2   0   8     4203.60     4370.04    169.76 o 
   4   0   8      429.15      447.21     16.20 o 
   6   0   8      522.22      565.47     35.39 o 
  -8   1   8        3.84       18.17      9.04 o 
  -7   1   8      163.97      175.96     14.20 o 
  -6   1   8        0.58        4.76      3.32 o 
  -5   1   8      453.89      458.07     21.18 o 
  -4   1   8        0.52       10.25      2.80 o 
  -3   1   8       47.48       43.77      7.34 o 
  -2   1   8      131.00      142.67      6.11 o 
  -1   1   8        4.61       10.68      4.69 o 
   0   1   8        9.24       16.91      3.25 o 
   1   1   8     2797.92     2939.20     62.38 o 
   2   1   8      293.58      302.00     10.09 o 
   3   1   8     1928.20     1990.80     50.89 o 
   4   1   8       96.15      105.42      8.64 o 
   5   1   8      553.05      562.26     14.67 o 
   6   1   8       45.76       46.24      7.86 o 
   7   1   8       97.70      109.79     17.57 o 
  -8   2   8      156.85      189.66     21.04 o 
  -7   2   8       45.75       49.05      6.73 o 
  -6   2   8      190.72      203.93     10.73 o 
  -5   2   8        0.51       16.14      3.08 o 
  -4   2   8      660.92      672.93     23.54 o 
  -3   2   8        5.33        6.51      3.08 o 
  -2   2   8      155.15      160.89     10.95 o 
  -1   2   8       35.26       39.61      6.82 o 
   0   2   8      726.61      732.95     15.24 o 
   1   2   8      461.82      459.32     13.40 o 
   2   2   8      976.57      962.28     22.16 o 
   3   2   8       87.93       95.06      7.67 o 
   4   2   8      215.57      213.45     16.09 o 
   5   2   8       19.56       20.61      3.91 o 
   6   2   8       90.57      105.59      9.32 o 
   7   2   8       81.06       87.24      9.96 o 
  -8   3   8       17.98       16.44      8.02 o 
  -7   3   8      111.38      114.91      9.48 o 
  -6   3   8        3.62        6.82      5.50 o 
  -5   3   8      190.55      200.55      9.31 o 
  -4   3   8      125.18      139.47     10.01 o 
  -3   3   8      317.25      314.33      9.49 o 
  -2   3   8       18.62       28.30      4.66 o 
  -1   3   8      710.96      714.60     21.80 o 
   0   3   8        1.44       13.18      3.11 o 
   1   3   8      777.39      767.46     19.59 o 
   2   3   8      122.72       96.55      8.36 o 
   3   3   8      597.80      578.18     15.23 o 
   4   3   8       29.24       31.86      7.16 o 
   5   3   8     1067.24     1061.38     30.94 o 
   6   3   8        2.71       14.63      3.20 o 
   7   3   8      176.54      158.22     19.75 o 
  -8   4   8       24.10       26.12     13.07 o 
  -7   4   8        3.79       15.65      4.85 o 
  -6   4   8      323.40      341.05     16.08 o 
  -5   4   8       99.99      105.31      7.20 o 
  -4   4   8      372.78      392.20     10.33 o 
  -3   4   8        6.72        2.87      3.41 o 
  -2   4   8      678.63      647.88     22.37 o 
  -1   4   8      249.76      250.66     10.38 o 
   0   4   8       31.12       24.97      2.49 o 
   1   4   8      111.04      117.85      5.82 o 
   2   4   8     1225.03     1258.89     25.97 o 
   3   4   8       17.92       19.66      2.70 o 
   4   4   8      206.21      191.09      7.31 o 
   5   4   8       25.13       27.71      7.18 o 
   6   4   8      120.39      132.29      9.66 o 
  -8   5   8        1.94       14.01      5.75 o 
  -7   5   8      108.23       93.41      6.83 o 
  -6   5   8       10.27       19.24      3.29 o 
  -5   5   8      175.92      167.44      6.75 o 
  -4   5   8       31.29       28.05      5.32 o 
  -3   5   8      238.69      230.84      9.74 o 
  -2   5   8      247.40      231.71      8.44 o 
  -1   5   8      564.47      543.00     13.03 o 
   0   5   8      154.31      138.21      6.49 o 
   1   5   8      745.55      735.47     17.10 o 
   2   5   8       22.01       39.78      6.90 o 
   3   5   8      879.65      832.41     18.94 o 
   4   5   8       14.05       12.45      2.59 o 
   5   5   8      217.79      235.10     35.51 o 
   6   5   8       87.09       89.08      7.64 o 
  -7   6   8        2.00        3.61      2.94 o 
  -6   6   8      209.65      216.40      9.67 o 
  -5   6   8       34.23       27.56      8.43 o 
  -4   6   8      129.80      143.95     13.16 o 
  -3   6   8       44.66       45.47      4.55 o 
  -2   6   8      448.76      450.53     11.23 o 
  -1   6   8        4.65        6.71      2.43 o 
   0   6   8     1163.73     1235.57     28.93 o 
   1   6   8        3.23        8.31      4.88 o 
   2   6   8      266.22      253.10      9.82 o 
   3   6   8       14.66       12.75      3.55 o 
   4   6   8       30.75       50.24      8.59 o 
   5   6   8      173.82      166.70     11.24 o 
   6   6   8      118.27      101.81     10.63 o 
  -7   7   8       30.00       31.14      5.46 o 
  -6   7   8       68.28       76.15      9.76 o 
  -5   7   8      348.64      366.42     20.21 o 
  -4   7   8      288.61      286.16     15.51 o 
  -3   7   8      172.93      164.13      6.87 o 
  -2   7   8       65.71       72.82      9.80 o 
  -1   7   8       91.41      112.25      8.37 o 
   0   7   8       60.14       54.50      5.91 o 
   1   7   8     1103.85     1058.75     28.86 o 
   2   7   8       17.95       26.93      6.46 o 
   3   7   8      406.78      407.99     16.08 o 
   4   7   8       81.03       71.28      5.60 o 
   5   7   8      178.12      166.73     35.58 o 
   6   7   8        1.27       10.41      5.47 o 
  -7   8   8       75.08       57.75      6.38 o 
  -6   8   8      177.26      185.91     10.21 o 
  -5   8   8       65.99       60.02      5.75 o 
  -4   8   8      496.92      495.88     18.08 o 
  -3   8   8       26.69       35.64      4.41 o 
  -2   8   8      221.31      228.77      8.36 o 
  -1   8   8      114.72      116.34      8.44 o 
   0   8   8      388.43      416.91     14.90 o 
   1   8   8      199.57      202.77     21.20 o 
   2   8   8      166.88      159.50      8.11 o 
   3   8   8       92.44       94.62      9.89 o 
   4   8   8       16.17       15.59      3.17 o 
   5   8   8       36.42       76.91     52.96 o 
  -6   9   8        0.33       19.73      4.90 o 
  -5   9   8      491.84      448.93     15.38 o 
  -4   9   8        2.67        8.33      4.10 o 
  -3   9   8        5.19       13.66      3.40 o 
  -2   9   8       23.20       31.01      6.09 o 
  -1   9   8     1040.40     1017.98     34.94 o 
   0   9   8        3.09       14.87      3.98 o 
   1   9   8      100.62      114.51      7.01 o 
   2   9   8      120.55      102.57      9.18 o 
   3   9   8      186.65      170.17      9.41 o 
   4   9   8        5.27        7.08      5.04 o 
   5   9   8       96.25       82.04      9.98 o 
  -5  10   8        0.30       13.74      3.45 o 
  -4  10   8      645.35      602.89     27.98 o 
  -3  10   8        8.29       11.24      4.29 o 
  -2  10   8       17.84       19.86      4.36 o 
  -1  10   8      105.84      112.93      7.64 o 
   0  10   8       89.22      101.22     10.76 o 
   1  10   8       14.06       22.41      5.27 o 
   2  10   8      220.29      231.51     10.07 o 
   3  10   8       11.76       15.35      4.36 o 
   4  10   8       71.32       49.79      7.74 o 
  -5  11   8       75.47       73.70      9.13 o 
  -4  11   8        5.36       10.42      3.54 o 
  -3  11   8       24.76       22.95     11.91 o 
  -2  11   8       24.75       46.87      7.30 o 
  -1  11   8      613.72      614.16     27.34 o 
   0  11   8        8.74       15.76      5.39 o 
   1  11   8      273.38      252.06     17.35 o 
   2  11   8      102.46      111.71     13.09 o 
   3  11   8       30.03       38.66      7.21 o 
  -4  12   8      133.56      111.82      9.11 o 
  -3  12   8        3.55        6.21      3.28 o 
  -2  12   8       53.30       70.95     10.94 o 
  -1  12   8        1.22       17.38      8.22 o 
   0  12   8       94.02      111.79      8.29 o 
   1  12   8       39.77       34.59      6.27 o 
   2  12   8      201.50      195.33     15.61 o 
  -2  13   8        6.47        7.20      3.64 o 
  -1  13   8      113.80      102.54      9.11 o 
   0  13   8       15.93       12.59      4.08 o 
   1  13   8      134.68      129.91     10.23 o 
  -7   0   9      164.78      200.35     20.14 o 
  -5   0   9      369.46      394.26     28.74 o 
  -3   0   9      800.41      792.67     28.91 o 
  -1   0   9      564.34      547.01     26.28 o 
   1   0   9      604.33      568.08     27.86 o 
   3   0   9     1310.53     1375.11     40.80 o 
   5   0   9      912.84      926.51     26.46 o 
  -8   1   9      158.82      183.27     21.75 o 
  -7   1   9        1.99       23.76      8.31 o 
  -6   1   9      391.36      396.79     16.46 o 
  -5   1   9       53.32       57.53      7.08 o 
  -4   1   9       13.93       11.84      3.06 o 
  -3   1   9       56.88       64.88      6.15 o 
  -2   1   9       25.76       32.56      3.76 o 
  -1   1   9        4.78        8.24      4.04 o 
   0   1   9     1662.04     1722.96     37.45 o 
   1   1   9       40.23       47.76      8.10 o 
   2   1   9       10.96       10.50      4.35 o 
   3   1   9      484.61      528.94     18.40 o 
   4   1   9      427.25      461.68     35.65 o 
   5   1   9        3.38        6.18      2.47 o 
   6   1   9      141.99      147.25     19.87 o 
  -8   2   9        4.75       11.20      5.75 o 
  -7   2   9      271.09      247.95     12.69 o 
  -6   2   9       91.58      100.04     14.91 o 
  -5   2   9       50.01       55.06      4.97 o 
  -4   2   9       17.50       21.79      4.23 o 
  -3   2   9     1285.34     1341.51     31.67 o 
  -2   2   9      144.31      134.15      7.79 o 
  -1   2   9      120.35      116.64      7.03 o 
   0   2   9        9.46       11.81      3.98 o 
   1   2   9     1183.12     1201.47     28.53 o 
   2   2   9        4.63       10.58      2.88 o 
   3   2   9       71.84       82.59      6.42 o 
   4   2   9        0.49        9.00      2.58 o 
   5   2   9     1213.67     1267.47     22.71 o 
   6   2   9        0.53        4.06      5.89 o 
  -8   3   9       75.89       52.31      9.01 o 
  -7   3   9       66.29       65.01     18.76 o 
  -6   3   9      172.83      163.58      7.20 o 
  -5   3   9       72.49       52.16      6.75 o 
  -4   3   9      485.80      491.04     12.83 o 
  -3   3   9       56.50       65.21      9.98 o 
  -2   3   9      469.02      454.17     12.92 o 
  -1   3   9       21.45       21.62      4.01 o 
   0   3   9       85.50       91.79     10.58 o 
   1   3   9       16.99       16.71      3.05 o 
   2   3   9      273.05      258.10     14.00 o 
   3   3   9      204.83      207.29     17.01 o 
   4   3   9      674.28      667.42     23.32 o 
   5   3   9        0.63        8.64      2.72 o 
   6   3   9      326.11      333.10     24.63 o 
  -7   4   9       92.40      106.94      7.47 o 
  -6   4   9      149.85      145.49     10.18 o 
  -5   4   9      121.66      129.87      9.53 o 
  -4   4   9        0.12       15.33      3.39 o 
  -3   4   9      239.42      217.14      7.37 o 
  -2   4   9       18.20       22.97      3.55 o 
  -1   4   9      713.92      724.72     18.79 o 
   0   4   9      100.12       92.48      7.32 o 
   1   4   9      441.96      446.67     10.90 o 
   2   4   9        5.36        7.14      2.81 o 
   3   4   9       84.66      100.45      7.97 o 
   4   4   9        6.14       10.79      2.77 o 
   5   4   9      340.41      330.32     20.16 o 
   6   4   9        0.00       10.13      4.12 o 
  -7   5   9        1.42        8.81      3.36 o 
  -6   5   9      144.51      137.90     10.60 o 
  -5   5   9       25.37       31.02      6.01 o 
  -4   5   9      117.60      118.51      7.13 o 
  -3   5   9        0.93       11.58      3.33 o 
  -2   5   9      428.87      441.22     20.32 o 
  -1   5   9       38.53       42.75      6.36 o 
   0   5   9      385.65      375.25      9.62 o 
   1   5   9      240.72      216.24      6.76 o 
   2   5   9      554.78      566.11     18.93 o 
   3   5   9      173.76      160.82     16.83 o 
   4   5   9      187.81      208.05     15.36 o 
   5   5   9        3.51        7.16      4.29 o 
   6   5   9      118.67      120.21     15.79 o 
  -7   6   9       44.90       47.41      7.64 o 
  -6   6   9       20.92       16.11      3.76 o 
  -5   6   9       96.95       95.27      7.22 o 
  -4   6   9        2.79        9.30      3.53 o 
  -3   6   9      431.62      410.80     12.42 o 
  -2   6   9        4.98       10.39      4.63 o 
  -1   6   9      340.55      332.28      9.79 o 
   0   6   9      203.84      202.58      8.68 o 
   1   6   9      797.34      767.96     31.32 o 
   2   6   9        2.83       18.04      8.63 o 
   3   6   9      324.11      313.40     23.64 o 
   4   6   9       56.22       60.44      6.99 o 
   5   6   9      170.04      165.11     11.23 o 
  -7   7   9        5.46        7.26      4.71 o 
  -6   7   9       44.83       54.46     16.23 o 
  -5   7   9       30.61       28.60      6.67 o 
  -4   7   9       21.60       32.41      5.55 o 
  -3   7   9      112.85      105.43      8.02 o 
  -2   7   9      131.75      120.71      9.31 o 
  -1   7   9      104.36      121.24      7.44 o 
   0   7   9     1031.65     1050.00     49.31 o 
   1   7   9       73.09       68.58      6.88 o 
   2   7   9        9.08       35.31      6.19 o 
   3   7   9       42.05       35.64      5.33 o 
   4   7   9       73.57       72.32      9.55 o 
   5   7   9       37.07       39.68     18.18 o 
  -6   8   9        0.32       14.25      6.50 o 
  -5   8   9        8.59        9.32      2.95 o 
  -4   8   9       13.51       26.31      5.08 o 
  -3   8   9      631.35      619.53     16.79 o 
  -2   8   9        0.97       11.08      3.38 o 
  -1   8   9      633.89      622.78     24.72 o 
   0   8   9        1.10       14.28      4.47 o 
   1   8   9      272.77      268.07     11.23 o 
   2   8   9        4.37        6.12      3.37 o 
   3   8   9      400.46      416.70     17.92 o 
   4   8   9        1.52       12.22      4.25 o 
   5   8   9      104.48       66.96     11.83 o 
  -6   9   9       86.97       81.76      9.03 o 
  -5   9   9        0.94       12.01      3.19 o 
  -4   9   9       26.38       25.62      4.19 o 
  -3   9   9        8.81       15.81      4.72 o 
  -2   9   9      510.20      498.64     18.03 o 
  -1   9   9       17.96       14.81      4.40 o 
   0   9   9       56.92       60.96     12.70 o 
   1   9   9       37.25       32.31      5.38 o 
   2   9   9        2.31        7.52      3.55 o 
   3   9   9        2.86        8.68      3.26 o 
   4   9   9      126.41      108.73     10.87 o 
  -5  10   9        4.13       11.02      3.54 o 
  -4  10   9        2.84        8.27      4.18 o 
  -3  10   9      207.01      205.24     10.74 o 
  -2  10   9        9.82       13.10      4.14 o 
  -1  10   9      629.44      604.07     17.47 o 
   0  10   9       11.70       14.47      5.40 o 
   1  10   9      254.53      264.19     12.70 o 
   2  10   9       45.60       38.16     10.26 o 
   3  10   9       78.52       63.46      9.73 o 
  -4  11   9      151.19      147.77     12.96 o 
  -3  11   9       28.39       46.16      7.50 o 
  -2  11   9      139.22      128.05     15.91 o 
  -1  11   9       64.00       77.33      7.32 o 
   0  11   9      161.29      168.34     11.95 o 
   1  11   9       52.57       37.52      7.03 o 
   2  11   9       28.08       21.17      4.66 o 
   3  11   9        0.26        2.15      3.99 o 
  -3  12   9        5.36       13.41      8.53 o 
  -2  12   9        2.57       15.33      4.90 o 
  -1  12   9      284.17      296.65     19.97 o 
   0  12   9        3.86        7.40      4.15 o 
   1  12   9      131.98      134.71     10.74 o 
  -6   0  10      246.96      272.73     13.53 o 
  -4   0  10        5.34        9.82      3.72 o 
  -2   0  10      158.71      131.08     26.03 o 
   0   0  10       36.92       39.89      8.60 o 
   2   0  10     1693.02     1841.52     52.03 o 
   4   0  10       21.99       43.86     10.44 o 
   6   0  10       59.37       51.42     12.95 o 
  -7   1  10       79.31      107.99     11.03 o 
  -6   1  10        0.30        2.56      4.17 o 
  -5   1  10      346.79      380.91     20.34 o 
  -4   1  10        6.46       15.84      3.65 o 
  -3   1  10     1726.08     1740.14     32.25 o 
  -2   1  10       39.63       49.64      7.83 o 
  -1   1  10      317.13      324.09     19.44 o 
   0   1  10        1.15       13.04      2.97 o 
   1   1  10      101.96      135.02      6.79 o 
   2   1  10       35.53       43.65      4.31 o 
   3   1  10      431.94      444.36     15.79 o 
   4   1  10        0.64        7.87      4.47 o 
   5   1  10      425.01      427.18     14.05 o 
   6   1  10        0.73        3.04      3.24 o 
  -7   2  10       13.46       20.90      7.60 o 
  -6   2  10       49.90       59.01      6.39 o 
  -5   2  10       58.19       56.62      6.87 o 
  -4   2  10      347.81      335.05     19.34 o 
  -3   2  10       42.77       36.63      8.75 o 
  -2   2  10      261.11      286.45     15.21 o 
  -1   2  10      277.83      278.45      8.52 o 
   0   2  10        9.50       19.16      4.16 o 
   1   2  10        0.39        7.90      3.10 o 
   2   2  10      315.49      298.86     16.76 o 
   3   2  10       35.92       42.91     12.09 o 
   4   2  10      735.02      749.58     20.48 o 
   5   2  10       14.71       10.57      4.75 o 
   6   2  10       90.49       84.27     12.71 o 
  -7   3  10       47.57       44.23      7.45 o 
  -6   3  10        1.51        9.17      3.11 o 
  -5   3  10      274.84      263.78     13.95 o 
  -4   3  10        5.08        7.97      2.98 o 
  -3   3  10      514.58      508.77     19.31 o 
  -2   3  10       46.75       47.77      4.88 o 
  -1   3  10      263.15      286.78     18.35 o 
   0   3  10       90.35       82.27      7.15 o 
   1   3  10      167.66      181.22      7.92 o 
   2   3  10        0.51        7.47      2.19 o 
   3   3  10       31.14       28.88      4.90 o 
   4   3  10       57.43       70.48      4.82 o 
   5   3  10      256.05      287.41     35.80 o 
   6   3  10       17.88        6.35      6.31 o 
  -7   4  10        4.00        8.99      5.41 o 
  -6   4  10       79.75       59.78      6.90 o 
  -5   4  10        4.21       16.20      4.20 o 
  -4   4  10      353.58      367.55     12.55 o 
  -3   4  10       33.79       32.59      6.21 o 
  -2   4  10      395.14      399.26     24.14 o 
  -1   4  10        2.84       11.61      4.96 o 
   0   4  10      184.18      187.36     13.14 o 
   1   4  10        9.04       11.23      3.07 o 
   2   4  10      187.51      186.73      9.77 o 
   3   4  10        1.12        6.18      3.03 o 
   4   4  10      792.02      787.84     22.74 o 
   5   4  10        0.67        7.40      4.06 o 
  -7   5  10       58.00       51.54      7.76 o 
  -6   5  10        2.83        7.67      3.45 o 
  -5   5  10       94.01      108.86     10.48 o 
  -4   5  10       39.63       35.95      5.77 o 
  -3   5  10      289.95      280.36      9.66 o 
  -2   5  10        5.07       10.66      3.54 o 
  -1   5  10      297.28      293.61     19.62 o 
   0   5  10       50.45       41.96      4.04 o 
   1   5  10      272.34      256.35     10.24 o 
   2   5  10       18.64       18.44      5.74 o 
   3   5  10      149.26      126.38     10.60 o 
   4   5  10       35.98       34.86      5.56 o 
   5   5  10       77.98       66.77     17.01 o 
  -6   6  10      140.80      148.34      9.17 o 
  -5   6  10       25.58       15.76      5.57 o 
  -4   6  10        1.48       11.95      3.33 o 
  -3   6  10       50.80       59.02      7.80 o 
  -2   6  10      131.25      124.71     12.56 o 
  -1   6  10       14.46       16.48      3.44 o 
   0   6  10      284.09      278.22      9.06 o 
   1   6  10      192.26      177.08      9.10 o 
   2   6  10      761.88      713.69     21.95 o 
   3   6  10      196.94      166.90      8.27 o 
   4   6  10       58.43       67.62     18.14 o 
   5   6  10        3.17        7.20      4.69 o 
  -6   7  10       45.27       32.94      5.71 o 
  -5   7  10      143.88      150.05      9.59 o 
  -4   7  10        1.61        5.17      5.23 o 
  -3   7  10      410.68      405.51     13.07 o 
  -2   7  10       56.13       43.17      5.76 o 
  -1   7  10      311.21      321.80     12.97 o 
   0   7  10       69.22       69.60      7.04 o 
   1   7  10      238.39      231.93     15.33 o 
   2   7  10       38.08       35.19      9.77 o 
   3   7  10      370.71      336.66     14.42 o 
   4   7  10       46.22       22.28      5.52 o 
  -6   8  10        4.47        9.30      3.72 o 
  -5   8  10        0.73        7.30      3.62 o 
  -4   8  10      168.18      159.44      8.48 o 
  -3   8  10        3.77        5.64      2.76 o 
  -2   8  10       16.72       25.34      5.74 o 
  -1   8  10      107.96      113.21     12.33 o 
   0   8  10      124.66      151.83     23.33 o 
   1   8  10       39.06       40.32      6.35 o 
   2   8  10      165.98      135.02      9.30 o 
   3   8  10       62.91       62.15     10.50 o 
   4   8  10      141.29      128.36     19.88 o 
  -5   9  10      221.70      182.11     13.39 o 
  -4   9  10       10.12       21.63      4.97 o 
  -3   9  10       99.31       99.89     14.47 o 
  -2   9  10        2.00       12.81      5.47 o 
  -1   9  10      299.07      293.48     26.57 o 
   0   9  10       30.04       14.39      7.77 o 
   1   9  10      231.39      237.14     15.84 o 
   2   9  10       10.32       13.16      4.05 o 
   3   9  10      213.79      190.14     15.95 o 
  -4  10  10      110.79       96.73      8.62 o 
  -3  10  10        7.69       17.69      8.62 o 
  -2  10  10      376.01      364.20     23.77 o 
  -1  10  10        8.68        9.01      4.42 o 
   0  10  10       17.77       14.29      6.01 o 
   1  10  10       60.32       42.67     11.79 o 
   2  10  10      247.29      232.92     16.40 o 
   3  10  10        0.20        7.00      4.88 o 
  -3  11  10        1.21        4.96      4.09 o 
  -2  11  10        0.37        9.06      4.93 o 
  -1  11  10      156.23      181.07     13.62 o 
   0  11  10       48.83       56.48      8.63 o 
   1  11  10      201.99      193.29     14.16 o 
  -7   0  11      121.41       78.79     14.37 o 
  -5   0  11       69.06       68.34     21.26 o 
  -3   0  11      886.09      873.66     31.72 o 
  -1   0  11      291.73      321.62     14.15 o 
   1   0  11      441.67      514.88     21.00 o 
   3   0  11        3.00       17.53      5.79 o 
   5   0  11       30.46       24.68      9.04 o 
  -7   1  11        2.17       10.30      5.53 o 
  -6   1  11      145.97      126.90     16.54 o 
  -5   1  11       68.37       46.26      8.25 o 
  -4   1  11      332.44      346.82     19.03 o 
  -3   1  11      148.64      134.71     13.41 o 
  -2   1  11      112.43      129.24      9.33 o 
  -1   1  11       26.10       35.43      6.15 o 
   0   1  11     1399.63     1475.55     30.74 o 
   1   1  11      476.16      502.69     18.21 o 
   2   1  11      264.75      309.44     14.83 o 
   3   1  11      114.52      110.21      6.72 o 
   4   1  11      216.57      217.18     15.58 o 
   5   1  11        0.46        8.25      3.35 o 
  -7   2  11       61.85       54.18     11.78 o 
  -6   2  11        0.43        7.46      4.35 o 
  -5   2  11      198.53      175.08     18.93 o 
  -4   2  11       16.93       17.24      3.71 o 
  -3   2  11      488.13      483.85     26.69 o 
  -2   2  11        0.88        2.43      4.60 o 
  -1   2  11      228.69      233.80      9.17 o 
   0   2  11        6.71       12.28      3.01 o 
   1   2  11      269.10      267.18     11.85 o 
   2   2  11       46.45       45.50      4.74 o 
   3   2  11        6.84       15.53      3.26 o 
   4   2  11        3.51        6.10      2.91 o 
   5   2  11       34.07       38.07      6.05 o 
  -7   3  11       22.84       14.68      4.91 o 
  -6   3  11       31.81       41.66      9.76 o 
  -5   3  11        1.13        5.15      5.25 o 
  -4   3  11      286.17      272.87     13.12 o 
  -3   3  11        0.77       10.74      4.62 o 
  -2   3  11      290.11      293.82      9.94 o 
  -1   3  11       57.23       60.92      5.51 o 
   0   3  11      298.86      324.83     18.06 o 
   1   3  11       93.33       92.43     10.82 o 
   2   3  11       73.18       75.96      6.15 o 
   3   3  11       35.40       31.95      5.68 o 
   4   3  11      517.08      551.38     23.14 o 
   5   3  11       62.86       85.27     51.17 o 
  -7   4  11       69.30       66.90      7.43 o 
  -6   4  11        9.80       11.57      3.17 o 
  -5   4  11      106.78      108.81     14.64 o 
  -4   4  11        7.57       19.43      4.30 o 
  -3   4  11      294.58      303.02     11.99 o 
  -2   4  11        1.12       10.05      4.03 o 
  -1   4  11       79.03       93.80      6.96 o 
   0   4  11        0.50        8.35      2.98 o 
   1   4  11      317.57      307.69     14.47 o 
   2   4  11        2.38        3.91      1.69 o 
   3   4  11       47.16       62.25      6.82 o 
   4   4  11       13.90       16.12      4.57 o 
   5   4  11       29.51       15.49      7.19 o 
  -6   5  11       65.08       74.49      9.85 o 
  -5   5  11        1.69        6.00      3.73 o 
  -4   5  11       47.43       43.75      6.12 o 
  -3   5  11       27.10       29.34      4.62 o 
  -2   5  11      178.88      180.53     13.85 o 
  -1   5  11       17.90       18.12      3.61 o 
   0   5  11      215.47      208.49      7.75 o 
   1   5  11        5.03       21.10      4.96 o 
   2   5  11      448.24      452.17     16.57 o 
   3   5  11        1.89       12.95      6.97 o 
   4   5  11      283.98      285.13     16.19 o 
  -6   6  11        0.01        1.78      3.25 o 
  -5   6  11       69.86       71.64      5.64 o 
  -4   6  11        3.51       14.74      3.79 o 
  -3   6  11      103.07      105.49      8.28 o 
  -2   6  11       27.96       23.48      7.20 o 
  -1   6  11      227.05      245.53     17.33 o 
   0   6  11        2.33        6.14      4.23 o 
   1   6  11      200.36      197.73     10.89 o 
   2   6  11        8.14       11.98      4.77 o 
   3   6  11      111.50      137.29     26.63 o 
   4   6  11        0.09        8.31      2.93 o 
  -5   7  11      119.31      115.24      8.31 o 
  -4   7  11       70.13       61.59      5.16 o 
  -3   7  11        8.67       18.05      6.30 o 
  -2   7  11       35.83       31.71      6.45 o 
  -1   7  11      122.70      120.15      8.43 o 
   0   7  11      626.41      561.35     17.61 o 
   1   7  11       24.88       26.67      5.26 o 
   2   7  11      306.80      280.06     19.14 o 
   3   7  11       85.08       74.02     12.11 o 
   4   7  11      180.82      136.63     22.26 o 
  -5   8  11       41.85       26.15      3.87 o 
  -4   8  11        0.73       10.15      3.63 o 
  -3   8  11      104.47       97.04      7.11 o 
  -2   8  11        9.24       13.26      4.75 o 
  -1   8  11      101.50       87.83     10.81 o 
   0   8  11        9.06       18.79      7.38 o 
   1   8  11      111.45      121.31     16.95 o 
   2   8  11       11.29       20.46      6.51 o 
   3   8  11      212.74      208.07     17.06 o 
  -4   9  11        3.22       17.89      6.62 o 
  -3   9  11        0.36        6.04      3.71 o 
  -2   9  11      123.52      123.40      9.08 o 
  -1   9  11       31.75       33.41      7.63 o 
   0   9  11      106.92      119.98      8.45 o 
   1   9  11       54.13       49.97      8.22 o 
   2   9  11      188.88      228.27     29.54 o 
  -3  10  11        1.72       10.83      4.46 o 
  -2  10  11       16.13       10.15      5.19 o 
  -1  10  11       39.68       33.11      6.50 o 
   0  10  11       60.10       58.88      8.51 o 
   1  10  11      129.50      119.63     22.29 o 
  -6   0  12      213.92      212.26     23.66 o 
  -4   0  12        8.72       14.60      4.92 o 
  -2   0  12      805.82      732.99     37.00 o 
   0   0  12       97.38      110.70     17.16 o 
   2   0  12      768.33      800.60     31.38 o 
   4   0  12      288.20      271.80     18.72 o 
  -6   1  12        9.27       12.29      3.75 o 
  -5   1  12        1.07       13.19      2.83 o 
  -4   1  12        3.51       12.02      3.82 o 
  -3   1  12      101.10      115.60      9.79 o 
  -2   1  12        0.95       16.64      4.74 o 
  -1   1  12      772.87      804.79     26.54 o 
   0   1  12        5.29       14.31      3.62 o 
   1   1  12       58.87       89.61     12.63 o 
   2   1  12       13.51       21.33      3.79 o 
   3   1  12        3.48        9.53      2.87 o 
   4   1  12       19.07       17.97      6.83 o 
  -6   2  12        4.62        8.13      3.07 o 
  -5   2  12        8.88       13.65      2.75 o 
  -4   2  12      201.33      198.53      9.14 o 
  -3   2  12       14.87       21.98      4.48 o 
  -2   2  12      323.48      336.93     17.08 o 
  -1   2  12       79.04       68.83      7.03 o 
   0   2  12      452.90      469.66     22.99 o 
   1   2  12       85.89       83.03      6.28 o 
   2   2  12       33.09       39.49     11.72 o 
   3   2  12        0.38        6.15      4.52 o 
   4   2  12      374.59      413.58     57.57 o 
  -6   3  12        2.88       14.87      3.32 o 
  -5   3  12       86.23       74.04      5.67 o 
  -4   3  12       20.52       19.65      4.68 o 
  -3   3  12      208.77      205.64     10.11 o 
  -2   3  12        2.92        7.17      3.75 o 
  -1   3  12      180.09      193.23     14.89 o 
   0   3  12        0.02       11.69      5.47 o 
   1   3  12      173.87      168.59      8.61 o 
   2   3  12        1.10        4.46      3.29 o 
   3   3  12       52.70       59.30      7.57 o 
   4   3  12       11.40       12.47      3.50 o 
  -6   4  12       19.35       25.38      5.00 o 
  -5   4  12       11.96       12.38      3.97 o 
  -4   4  12       77.75       94.18     10.02 o 
  -3   4  12        1.01        4.92      3.03 o 
  -2   4  12      251.86      244.33      9.46 o 
  -1   4  12       22.00       24.79      4.61 o 
   0   4  12      281.22      283.48     10.98 o 
   1   4  12       58.21       56.55      6.20 o 
   2   4  12       30.99       40.75     12.54 o 
   3   4  12        6.86       11.54      5.61 o 
   4   4  12      124.43       95.57     13.17 o 
  -6   5  12        1.75       15.11     10.57 o 
  -5   5  12       34.06       41.50      6.24 o 
  -4   5  12        4.52       10.35      3.31 o 
  -3   5  12      107.98      102.56      9.51 o 
  -2   5  12       20.29       21.45      6.28 o 
  -1   5  12      125.09      141.01     16.27 o 
   0   5  12       42.49       47.44      6.59 o 
   1   5  12      186.56      177.08     10.04 o 
   2   5  12      127.99      135.48     12.63 o 
   3   5  12      103.29      125.04     19.70 o 
   4   5  12        4.08       13.06      4.53 o 
  -5   6  12       69.87       69.94      7.56 o 
  -4   6  12       50.57       54.55      5.74 o 
  -3   6  12       15.29       17.63      3.43 o 
  -2   6  12       58.33       67.13     13.76 o 
  -1   6  12      142.39      110.88     15.13 o 
   0   6  12      132.47      131.08      8.23 o 
   1   6  12      124.13      125.66     12.48 o 
   2   6  12      433.53      389.28     16.89 o 
   3   6  12       10.34       11.46      4.78 o 
  -5   7  12       22.80       21.80      6.22 o 
  -4   7  12        0.22       14.17      4.01 o 
  -3   7  12       17.71       35.16      7.82 o 
  -2   7  12       27.64       26.38      6.55 o 
  -1   7  12      168.78      159.63     11.42 o 
   0   7  12        0.12       13.08      4.84 o 
   1   7  12       29.48       44.32      7.92 o 
   2   7  12        9.23       11.25      5.74 o 
   3   7  12       15.53       13.74      4.19 o 
  -4   8  12       65.69       51.91     13.09 o 
  -3   8  12        1.68       15.35      7.66 o 
  -2   8  12      138.36      123.47      9.31 o 
  -1   8  12        0.00       10.02      4.58 o 
   0   8  12      106.96      101.83     13.51 o 
   1   8  12       60.45       59.23      9.03 o 
   2   8  12      117.90       77.19     14.40 o 
  -3   9  12       32.37       49.37     10.57 o 
  -2   9  12        1.41       16.62      4.49 o 
  -1   9  12        9.09       13.12      4.49 o 
   0   9  12       12.36       17.44      5.34 o 
   1   9  12       32.37       32.52      5.46 o 
  -5   0  13       42.55       36.89     14.32 o 
  -3   0  13       50.89       47.96      9.32 o 
  -1   0  13       43.65       69.14     10.80 o 
   1   0  13      378.87      403.64     42.94 o 
   3   0  13      125.63      151.62     23.44 o 
  -6   1  13        1.46        8.58      3.82 o 
  -5   1  13       42.34       36.82      5.85 o 
  -4   1  13      658.67      609.06     26.82 o 
  -3   1  13       16.79       21.87      7.49 o 
  -2   1  13       13.78       14.26      4.67 o 
  -1   1  13       23.10       16.20      5.09 o 
   0   1  13      283.97      298.30     11.42 o 
   1   1  13       19.17       17.87      4.40 o 
   2   1  13      281.72      304.75     15.32 o 
   3   1  13        0.54        6.52      1.84 o 
  -6   2  13        3.89        7.72      3.91 o 
  -5   2  13       14.46       16.63      3.64 o 
  -4   2  13        6.27        6.73      3.27 o 
  -3   2  13       58.03       59.30      7.69 o 
  -2   2  13        5.51       13.26      3.18 o 
  -1   2  13      147.19      147.46      8.49 o 
   0   2  13       20.87       29.98      4.80 o 
   1   2  13       75.15       76.97      8.43 o 
   2   2  13       37.95       38.00      5.72 o 
   3   2  13      417.81      425.55     34.39 o 
  -5   3  13        4.48        8.14      3.12 o 
  -4   3  13      120.36      115.80     11.24 o 
  -3   3  13        0.75       12.87      4.02 o 
  -2   3  13      142.48      151.64     10.34 o 
  -1   3  13       33.08       29.01      4.97 o 
   0   3  13      224.13      235.91      9.76 o 
   1   3  13        0.23        5.10      2.41 o 
   2   3  13        3.22       13.61      4.71 o 
   3   3  13       18.35       18.38      6.21 o 
  -5   4  13       49.29       28.20      6.04 o 
  -4   4  13        2.44       10.64      4.14 o 
  -3   4  13      113.77      121.78     17.24 o 
  -2   4  13       12.66       11.45      4.80 o 
  -1   4  13       82.45       82.63     12.09 o 
   0   4  13        4.00       10.58      2.90 o 
   1   4  13      145.86      143.97     15.31 o 
   2   4  13        0.92        8.81      3.89 o 
   3   4  13      228.50      237.65     19.17 o 
  -5   5  13       18.21       14.71      5.07 o 
  -4   5  13       57.48       46.31      6.71 o 
  -3   5  13       42.93       26.89      5.93 o 
  -2   5  13       99.29      108.91     13.06 o 
  -1   5  13       21.29       29.90      6.46 o 
   0   5  13       85.40       91.06      7.58 o 
   1   5  13        0.27       13.96      4.13 o 
   2   5  13       50.35       32.63      6.72 o 
   3   5  13        3.62       11.15      5.58 o 
  -4   6  13        3.10       16.14      5.19 o 
  -3   6  13       24.32       37.78      7.09 o 
  -2   6  13       22.82       20.73      5.45 o 
  -1   6  13       71.01       73.72      7.77 o 
   0   6  13       15.26       25.84      6.40 o 
   1   6  13      116.47      113.68      9.78 o 
   2   6  13        0.00        8.60      4.48 o 
  -3   7  13       13.24       17.18      4.55 o 
  -2   7  13       18.63       19.61      4.71 o 
  -1   7  13       32.15       42.43      7.53 o 
   0   7  13       72.33       75.56     14.65 o 
   1   7  13       79.40       95.83      9.19 o 
  -2   8  13       12.03       12.83      4.35 o 
  -1   8  13       30.93       49.88     16.33 o 
   0   8  13        0.89       11.41      4.19 o 
  -4   0  14       15.95       22.82      6.27 o 
  -2   0  14      166.43      142.29     10.98 o 
   0   0  14       34.18       37.17      8.89 o 
   2   0  14      149.30      136.46     25.78 o 
  -5   1  14       28.84       38.08     10.16 o 
  -4   1  14       29.03       21.83      4.34 o 
  -3   1  14       71.14       56.81      7.82 o 
  -2   1  14        8.63       16.20      7.15 o 
  -1   1  14      130.58      130.30     21.93 o 
   0   1  14       48.17       59.78      5.30 o 
   1   1  14      471.43      461.11     15.48 o 
   2   1  14        3.50        9.95      4.13 o 
  -5   2  14        1.52       11.10      6.35 o 
  -4   2  14       64.93       42.37      6.55 o 
  -3   2  14       15.00       12.18      5.28 o 
  -2   2  14       39.68       54.94      8.85 o 
  -1   2  14       27.96       40.83      6.50 o 
   0   2  14      180.33      219.25     14.72 o 
   1   2  14        3.89       16.62      3.78 o 
   2   2  14        8.60       12.50      4.84 o 
  -4   3  14        0.28       13.63      3.30 o 
  -3   3  14       44.42       37.10     10.84 o 
  -2   3  14        8.56       13.61      3.53 o 
  -1   3  14       71.27       82.16     11.37 o 
   0   3  14       10.40       21.48      4.41 o 
   1   3  14      110.82      117.09      8.61 o 
   2   3  14       39.99       36.53      9.47 o 
  -4   4  14       48.91       43.08      7.46 o 
  -3   4  14        0.47        7.61      3.02 o 
  -2   4  14       42.90       33.99      5.58 o 
  -1   4  14       67.30       57.66     10.38 o 
   0   4  14       81.50       80.84     14.06 o 
   1   4  14       11.93       20.64      8.07 o 
   2   4  14       43.52       43.45      6.18 o 
  -3   5  14       44.36       50.36      6.57 o 
  -2   5  14        0.07       50.93    141.76 o 
  -1   5  14       57.43       66.44     15.77 o 
   0   5  14       10.67       16.24      4.17 o 
   1   5  14      131.77      122.87     14.55 o 
  -2   6  14       61.26       52.64      6.74 o 
  -1   6  14       63.13       62.39      7.05 o 
   0   6  14       18.59       23.38      6.13 o 
  -3   0  15       12.44       27.34      7.18 o 
  -1   0  15       48.94       73.68     11.71 o 
   1   0  15      130.97      110.14     11.31 o 
  -3   1  15        1.04        8.79      3.82 o 
  -2   1  15       39.78       48.38      8.93 o 
  -1   1  15        5.55       10.25      3.49 o 
   0   1  15       12.17       16.63      4.01 o 
  -3   2  15        3.74       12.33      3.93 o 
  -2   2  15        0.07        4.74      3.86 o 
  -1   2  15      162.09      166.18     11.12 o 
   0   2  15       77.16       72.75      7.08 o 
  -2   3  15       25.53       27.68      7.04 o 
  -1   3  15        4.51       13.07      5.55 o 
   0   3  15       72.26       64.14     10.87 o 
                                                 
